# Supplementary material for: Betrixaban is a broad anti-virus inhibitor by activating innate immunity
Source: Front Cell Infect Microbiol. 2025 Aug 21;15:1603530. doi: 10.3389/fcimb.2025.1603530 (PMC12408630; doi:10.3389/fcimb.2025.1603530)
Supplement: Supplementary file 5 [file Table1.xlsx]

## Sheet: qRT-PCR primer
Gene name	primer (5′ to 3′)
hActb F	AAGGATTCCTATGTGGGCGAC
hActb R	CGTACAGGGATAGCACAGCC
IFNB1 F	AGGACAGGATGAACTTTGAC
IFNB1 R	TGATAGACATTAGCCAGGAG
hIFIT3 F	AAAAGCCCAACAACCCAGAAT
hIFIT3 R	CGTATTGGTTATCAGGACTCAGC
hISG15 F	ATCGGCGTGCACGCCTTCCAGCA
hISG15 R	TGCTTCAGGTGGGCCACGGTCT
hMX1 F	GGTGGTCCCCAGTAATGTGG
hMX1 R	CGTCAAGATTCCGATGGTCCT
hMX2 F	CAGAGGCAGCGGAATCGTAA
hMX2 R	TGAAGCTCTAGCTCGGTGTTC
hFX F	TCAAGGTGAGGGTAGGGGAC
hFX R	GGAAGGTGATGGGGGTCTTG
mActb F	GTGACGTTGACATCCGTAAAGA
mActb R	GCCGGACTCATCGTACTCC
mISG15 F	AGCAATGGCCTGGGACCTA
mISG15 R	AGCCAGAACTGGTCTTCGTG
mIFNB1 F	TCCGAGCAGAGATCTTCAGGAA
mIFNB1 R	TGCAACCACCACTCATTCTGAG
VSV F	ACGGCGTACTTCCAGATGG
VSV R	CTCGGTTCAAGATCCAGG
HSV-1 F	CTGTTGGCCTTCATGACCC
HSV-1 R	AGAAGGGCCAGTCGAAGTTG
MHV F	TGCCTGAAACGCATGTTGTG
MHV R	CAGACAAACCAGTGTTGGCG
EMCV F	CGATCACTATGCTTGCCGTT
EMCV R	CCCTACCTCACGGAATGGG
IAV F	CTTCTAACCGAGGTCGAAACGTA
IAV R	GGTGACAGGATTGGTCTTGTCTTTA

## Sheet: gRNA primer
Gene name	Primer (5′ to 3′)
hIRF3 gRNA F	GCACGCGCTTCCGCATCCCT
hIRF3 gRNA R	AGGGATGCGGAAGCGCGTGC
