# Supplementary material for: Betrixaban is a broad anti-virus inhibitor by activating innate immunity
Source: Front Cell Infect Microbiol. 2025 Aug 21;15:1603530. doi: 10.3389/fcimb.2025.1603530 (PMC12408630; doi:10.3389/fcimb.2025.1603530)
Supplement: Supplementary file 6 [file Table2.xls]

## Sheet: kegg_gsea
ID	Description	setSize	enrichmentScore	NES	pvalue	p.adjust	qvalue	rank	leading_edge	core_enrichment
hsa04620	Toll-like receptor signaling pathway	25	0.639832	2.22102	1.05728e-05	0.00118561	0.00102431	686	tags=68%, list=21%, signal=54%	6373/3456/3627/6352/5602/6349/414062/2353/3576/10379/6351/6348/4792/7124/353376/6696/6773
hsa03040	Spliceosome	13	0.757663	2.21946	1.2888e-05	0.00118561	0.00102431	268	tags=54%, list=8%, signal=50%	124904624/124904631/124904634/26832/26834/26831/26864
hsa04622	RIG-I-like receptor signaling pathway	16	0.71592	2.21842	2.23699e-05	0.00118561	0.00102431	595	tags=69%, list=18%, signal=57%	3456/3627/23586/64135/79132/5602/9636/3576/57169/4792/7124
hsa05171	Coronavirus disease - COVID-19	40	0.556539	2.12512	1.87332e-05	0.00118561	0.00102431	755	tags=57%, list=23%, signal=45%	3456/3627/4600/23586/64135/5602/717/9636/4314/4939/4599/2353/3576/718/10379/4792/7124/4938/716/6773/10747/629/6123
hsa04360	Axon guidance	45	-0.391914	-2.28956	6.70199e-05	0.00236804	0.00204587	735	tags=53%, list=22%, signal=42%	5578/84628/10500/1947/1944/91584/54961/6405/1808/91653/10505/8482/2047/8829/1949/7474/57522/9037/219699/10501/5361/10509/2051/816
hsa05160	Hepatitis C	33	0.578111	2.13033	6.68992e-05	0.00236804	0.00204587	964	tags=67%, list=29%, signal=48%	91543/3456/3627/4600/439996/23586/3434/5010/49861/4939/4599/10379/4792/7124/4938/6773/51208/9451/355/29110/4940/24146
hsa04820	Cytoskeleton in muscle cells	49	-0.363803	-2.18834	0.000223404	0.00676594	0.00584545	1517	tags=90%, list=46%, signal=50%	7057/2200/1291/1292/4627/56776/6640/114793/64236/127294/5339/3339/3655/23500/272/2318/57159/3690/1284/2335/752/7791/287/7414/6712/3672/3675/4811/6641/22795/2201/3673/7058/1282/9672/4001/3693/8515/1293/1674/27063/84665/8048/4608
hsa05162	Measles	27	0.546416	1.92281	0.000678909	0.0179911	0.0155434	924	tags=67%, list=28%, signal=49%	3456/4600/23586/64135/5602/4939/4599/2353/10379/4792/4938/6773/27113/9451/355/3552/29110/4940
hsa01200	Carbon metabolism	17	-0.501451	-2.06844	0.00191384	0.0450815	0.0389483	1512	tags=94%, list=45%, signal=52%	5214/5096/6470/5211/2746/80201/8310/8801/55902/230/4967/3418/2731/35/5091/9563
hsa04148	Efferocytosis	30	-0.378406	-1.93787	0.0021398	0.0453637	0.0391921	501	tags=60%, list=15%, signal=51%	558/6446/126129/3690/10062/2057/5467/4035/3693/51761/19/5175/23166/55423/1846/10326/64284/816
hsa05214	Glioma	14	-0.527746	-2.06712	0.00272901	0.0469578	0.0405693	360	tags=43%, list=11%, signal=38%	57118/399694/5159/7039/57172/816
hsa05142	Chagas disease	22	0.556784	1.86603	0.00287949	0.0469578	0.0405693	595	tags=50%, list=18%, signal=41%	3456/6352/5602/6349/414062/2353/3576/718/6348/4792/7124
hsa05168	Herpes simplex virus 1 infection	36	0.477234	1.76925	0.00287078	0.0469578	0.0405693	924	tags=56%, list=28%, signal=41%	3456/23586/64135/6352/3112/4939/56829/718/10379/4792/10482/7124/4938/330/6773/29990/9451/355/29110/4940
hsa04015	Rap1 signaling pathway	48	-0.2889	-1.70099	0.00393434	0.0595771	0.0514718	991	tags=56%, list=30%, signal=40%	3690/3683/5331/5228/1436/9223/26037/7422/5578/5330/5900/1944/3397/2149/83593/23094/5159/7074/10411/23566/9732/5608/2246/6494/7010/10451/2357
hsa04742	Taste transduction	11	0.63674	1.79049	0.0053387	0.0754537	0.0651884	499	tags=55%, list=15%, signal=47%	342372/50839/51764/54429/22953/6328
hsa05169	Epstein-Barr virus infection	34	0.477712	1.7639	0.00698663	0.0925728	0.0799785	977	tags=56%, list=29%, signal=40%	3456/3627/23586/5602/3112/9636/4939/29760/10379/4792/7124/4938/6773/5971/4616/355/29110/4940/4193
hsa04925	Aldosterone synthesis and secretion	17	-0.448064	-1.84822	0.00941987	0.105106	0.0908065	360	tags=35%, list=11%, signal=32%	57118/3708/493/5138/57172/816
hsa05133	Pertussis	16	0.567178	1.75751	0.00851683	0.105106	0.0908065	621	tags=62%, list=19%, signal=51%	5602/717/2353/51561/3576/718/3659/7124/353376/716
hsa04657	IL-17 signaling pathway	16	0.566005	1.75388	0.00910758	0.105106	0.0908065	665	tags=62%, list=20%, signal=50%	3627/5602/2354/4314/2353/3576/4792/7124/6364/5743
hsa05418	Fluid shear stress and atherosclerosis	26	-0.354239	-1.73361	0.0112258	0.118993	0.102804	309	tags=31%, list=9%, signal=28%	4318/4217/5175/5608/3553/5327/445/2953
hsa01521	EGFR tyrosine kinase inhibitor resistance	17	-0.436178	-1.79919	0.0118352	0.119479	0.103224	1706	tags=94%, list=51%, signal=46%	3717/5336/2247/5291/5293/56034/2621/558/2065/7422/5578/9542/598/399694/5159/7039
hsa04972	Pancreatic secretion	13	-0.481968	-1.81786	0.015803	0.15187	0.131208	1429	tags=92%, list=43%, signal=53%	113/3778/4218/5874/5331/50487/5578/5330/3708/493/5644/5645
hsa05322	Systemic lupus erythematosus	12	0.589877	1.69951	0.0171928	0.15187	0.131208	621	tags=58%, list=19%, signal=48%	3112/717/8364/55506/718/7124/716
hsa04668	TNF signaling pathway	37	0.435866	1.62839	0.0168088	0.15187	0.131208	674	tags=41%, list=20%, signal=33%	3456/2277/3627/64127/6352/5602/4314/2353/4792/3659/7124/330/6364/5743/3600
hsa05211	Renal cell carcinoma	13	-0.470163	-1.77333	0.0190522	0.161562	0.139582	1772	tags=100%, list=53%, signal=47%	201163/2033/112398/5058/5291/5293/10298/7042/7422/2034/9915/7039
hsa04540	Gap junction	14	-0.442814	-1.73445	0.0201297	0.164134	0.141804	1429	tags=86%, list=43%, signal=49%	113/56034/84617/84790/10383/7277/5331/5578/5330/7278/5159/3708
hsa04392	Hippo signaling pathway - multiple species	10	-0.504065	-1.72788	0.023472	0.169753	0.146658	1658	tags=100%, list=50%, signal=50%	26524/5058/23286/7004/122786/25937/84962/9770/83937
hsa04918	Thyroid hormone synthesis	11	-0.485241	-1.69076	0.0246742	0.169753	0.146658	1721	tags=100%, list=52%, signal=48%	468/1386/8458/113/90993/5331/5578/5330/3708/5172
hsa04070	Phosphatidylinositol signaling system	21	-0.372205	-1.67365	0.0244082	0.169753	0.146658	2100	tags=100%, list=63%, signal=37%	9108/200576/253430/8867/5336/90809/8821/5291/5293/1040/113026/5331/3613/5578/5330/3707/3706/8871/3708/5287
hsa04978	Mineral absorption	14	0.541945	1.61646	0.0248224	0.169753	0.146658	529	tags=43%, list=16%, signal=36%	4490/4495/4501/4496/7779/3162
hsa04621	NOD-like receptor signaling pathway	43	0.405258	1.57511	0.0234104	0.169753	0.146658	686	tags=40%, list=21%, signal=32%	3456/64127/6352/5602/9447/115361/115362/4939/3576/10379/23710/4792/22861/7124/4938/330/6773
hsa05164	Influenza A	39	0.411937	1.56383	0.029274	0.19394	0.167555	612	tags=41%, list=18%, signal=34%	91543/3456/3627/4600/23586/64135/6352/3112/4939/4599/3576/10379/4792/10482/7124/4938
hsa00561	Glycerolipid metabolism	11	-0.472961	-1.64798	0.0307529	0.197564	0.170686	675	tags=55%, list=20%, signal=44%	11343/196051/8613/9388/219/84649
hsa04915	Estrogen signaling pathway	22	-0.336984	-1.5515	0.04077	0.254213	0.219628	1721	tags=91%, list=52%, signal=44%	9586/468/1386/5291/5293/113/1839/90993/3875/5331/5580/5914/5330/4313/399694/4318/3708/3885/3866/7039
hsa04720	Long-term potentiation	12	-0.4525	-1.64533	0.0432006	0.254404	0.219793	735	tags=50%, list=22%, signal=39%	5578/5330/6196/10411/3708/816
hsa04726	Serotonergic synapse	17	0.490665	1.54975	0.0427461	0.254404	0.219793	681	tags=47%, list=20%, signal=38%	51764/1557/121278/3781/6532/8605/5743/2785
hsa04810	Regulation of actin cytoskeleton	41	-0.254892	-1.44984	0.0446089	0.255597	0.220823	1498	tags=78%, list=45%, signal=43%	5058/5291/5293/4627/56034/23191/5829/10298/5880/81/7430/3655/3690/3683/2335/7414/87/3672/3675/91807/624/4638/3673/54961/2149/3693/8515/2934/5159/7074/2246/10451
hsa05225	Hepatocellular carcinoma	32	-0.275855	-1.45956	0.049432	0.275779	0.23826	735	tags=47%, list=22%, signal=37%	5578/4088/598/4609/2535/4041/8325/7474/399694/8321/8110/7478/7039/7477/2953
hsa04060	Cytokine-cytokine receptor interaction	60	0.353041	1.45991	0.0530387	0.288313	0.249089	676	tags=40%, list=20%, signal=32%	6373/3456/282618/3627/6352/3563/6349/414062/3595/130399/51561/2660/8807/3576/2661/10673/6351/6348/26525/7124/51554/6364/3600/353500
hsa04974	Protein digestion and absorption	21	-0.336152	-1.51153	0.0560158	0.296884	0.256493	645	tags=43%, list=19%, signal=35%	1305/1282/9056/6546/1293/1306/3783/5644/5645
hsa04666	Fc gamma R-mediated phagocytosis	18	-0.352452	-1.46871	0.0653718	0.33802	0.292033	1498	tags=83%, list=45%, signal=46%	5058/5581/5291/5293/274/5880/65108/5337/5580/5578/8613/4651/2934/55616/10451
hsa05205	Proteoglycans in cancer	48	-0.220815	-1.30012	0.073626	0.371636	0.321076	748	tags=44%, list=22%, signal=34%	7422/5578/3673/4609/2535/4313/8325/3693/117581/5328/7474/7074/7023/4318/286/3708/8321/7478/7477/10451/816
hsa01230	Biosynthesis of amino acids	12	-0.41143	-1.496	0.0763388	0.376368	0.325164	636	tags=50%, list=19%, signal=41%	230/3418/65263/4143/5091/445
hsa03410	Base excision repair	12	-0.403133	-1.46583	0.0891589	0.4062	0.350937	1994	tags=100%, list=60%, signal=40%	8930/79661/5424/4968/142/252969/4350/5427/7374/4913/55775
hsa05323	Rheumatoid arthritis	27	0.412842	1.45277	0.0893513	0.4062	0.350937	674	tags=48%, list=20%, signal=39%	6352/3112/6349/414062/4314/2353/51561/3576/10673/6348/7124/6364/3600
hsa04727	GABAergic synapse	12	0.500687	1.44254	0.0900538	0.4062	0.350937	681	tags=42%, list=20%, signal=33%	51764/6540/2570/23710/2785
hsa04623	Cytosolic DNA-sensing pathway	19	0.442357	1.43748	0.0860077	0.4062	0.350937	228	tags=26%, list=7%, signal=25%	3456/3627/23586/6352/9447
hsa04110	Cell cycle	23	-0.284622	-1.30935	0.0999728	0.441547	0.381475	1985	tags=91%, list=60%, signal=37%	23594/1022/472/1387/1871/25836/2033/995/4174/9133/6502/4175/991/5347/4173/5591/7042/4171/4088/4609/2810
hsa05144	Malaria	10	-0.414008	-1.41917	0.108014	0.451408	0.389995	644	tags=50%, list=19%, signal=40%	7058/4035/5175/3553/3606
hsa04976	Bile secretion	10	0.518794	1.39834	0.11049	0.451408	0.389995	435	tags=40%, list=13%, signal=35%	3781/6579/570/6580
hsa05167	Kaposi sarcoma-associated herpesvirus infection	40	0.359201	1.37159	0.106061	0.451408	0.389995	721	tags=35%, list=22%, signal=28%	3456/131450/51764/5602/83439/2353/3576/718/10379/4792/5743/2785/6773/7538
hsa04062	Chemokine signaling pathway	40	0.356923	1.3629	0.110723	0.451408	0.389995	686	tags=35%, list=21%, signal=28%	6373/3627/51764/6352/6349/414062/131890/3576/6351/6348/4792/6364/2785/6773
hsa05226	Gastric cancer	29	0.382157	1.3721	0.120438	0.477939	0.412916	349	tags=24%, list=10%, signal=22%	6258/7479/51384/2252/1496/8817/83439
hsa05414	Dilated cardiomyopathy	18	-0.320509	-1.3356	0.121739	0.477939	0.412916	1092	tags=67%, list=33%, signal=45%	7042/3655/3690/3672/3675/6641/3673/3693/6546/8515/1674/55799
hsa04213	Longevity regulating pathway - multiple species	10	-0.406484	-1.39338	0.12892	0.48817	0.421756	66	tags=80%, list=2%, signal=79%	81570/51422/5291/5293/113/2308/3667/3170
hsa04061	Viral protein interaction with cytokine and cytokine receptor	22	0.40577	1.35992	0.128951	0.48817	0.421756	664	tags=55%, list=20%, signal=44%	6373/3627/6352/6349/414062/8807/3576/6351/6348/7124/51554/6364
hsa04080	Neuroactive ligand-receptor interaction	39	0.35345	1.34179	0.135831	0.496487	0.428941	615	tags=38%, list=18%, signal=32%	8811/116444/2641/59340/10161/2570/7068/10888/80763/1395/22953/1241/718/165829/56413
hsa04022	cGMP-PKG signaling pathway	23	-0.277112	-1.2748	0.134021	0.496487	0.428941	810	tags=48%, list=24%, signal=36%	91807/624/4638/5330/6546/27345/3708/493/5138/134/3667

## Sheet: DEG
gene_id	baseMean	log2FoldChange	lfcSE	stat	pvalue	padj	GeneSymbol
ENSG00000000003	688.178	-0.101123	0.131694	-0.767867	0.442566	0.563484	TSPAN6
ENSG00000000419	2183.9	0.965334	0.0888922	10.8596	1.79531e-27	3.63046e-26	DPM1
ENSG00000000457	184.271	0.250819	0.231037	1.08563	0.277645	0.391709	SCYL3
ENSG00000000460	561.174	-0.342755	0.134455	-2.54923	0.0107962	0.0249545	C1orf112
ENSG00000001036	7.49069	3.87871	1.40192	2.76672	0.00566241	0.0141252	FUCA2
ENSG00000001084	1201.47	1.63762	0.104484	15.6733	2.30156e-55	1.36311e-53	GCLC
ENSG00000001167	836.894	-0.616837	0.118382	-5.21054	1.88288e-07	9.807e-07	NFYA
ENSG00000001460	219.924	-0.325325	0.204125	-1.59375	0.110991	0.186393	STPG1
ENSG00000001461	1258.86	-0.361998	0.100117	-3.61573	0.000299499	0.000976749	NIPAL3
ENSG00000001497	1091.17	-0.494736	0.105271	-4.69963	2.60638e-06	1.17164e-05	LAS1L
ENSG00000001617	680.981	-1.66379	0.133304	-12.4811	9.46421e-36	2.82779e-34	SEMA3F
ENSG00000001629	1398.75	-0.0842463	0.101706	-0.828328	0.407485	0.529259	ANKIB1
ENSG00000001630	170.266	-0.345621	0.24259	-1.42471	0.15424	0.244208	CYP51A1
ENSG00000001631	331.737	1.52703	0.174594	8.74615	2.20749e-18	2.79033e-17	KRIT1
ENSG00000002016	280.565	0.494764	0.18463	2.67975	0.00736767	0.0178504	RAD52
ENSG00000002079	1417.46	-1.56145	0.099395	-15.7095	1.30152e-55	7.73123e-54	MYH16
ENSG00000002330	526.232	-0.385829	0.137617	-2.80364	0.0050529	0.0127466	BAD
ENSG00000002549	1174.12	0.257353	0.104212	2.46951	0.0135298	0.0305316	LAP3
ENSG00000002586	1865.34	-0.616556	0.0966322	-6.38044	1.76581e-10	1.24317e-09	CD99
ENSG00000002745	17.7793	5.17813	1.20407	4.30052	1.70397e-05	6.84298e-05	WNT16
ENSG00000002746	35.9869	0.603863	0.480669	1.2563	0.209008	0.312994	HECW1
ENSG00000002822	266.263	-0.852541	0.187675	-4.54263	5.55555e-06	2.39024e-05	MAD1L1
ENSG00000002834	5771	-0.511396	0.0720723	-7.0956	1.28789e-12	1.10228e-11	LASP1
ENSG00000002919	330.875	0.536521	0.173605	3.09047	0.00199837	0.00554426	SNX11
ENSG00000003056	4032.58	0.225571	0.0762137	2.95971	0.00307925	0.00818602	M6PR
ENSG00000003096	59.015	1.48914	0.390316	3.81521	0.000136066	0.000471646	KLHL13
ENSG00000003137	25.2177	-1.77838	0.601872	-2.95474	0.00312928	0.00830439	CYP26B1
ENSG00000003249	257.852	-1.89978	0.213181	-8.9116	5.0303e-19	6.61831e-18	DBNDD1
ENSG00000003393	1105.94	0.632392	0.110125	5.74249	9.3294e-09	5.57001e-08	ALS2
ENSG00000003400	285.847	-0.0191169	0.178388	-0.107165	0.914658	0.942909	CASP10
ENSG00000003402	131.152	-1.46538	0.278243	-5.26653	1.39028e-07	7.34477e-07	CFLAR
ENSG00000003436	3.052	1.70084	1.68149	1.01151	0.311773	0.429861	TFPI
ENSG00000003509	582.316	0.553801	0.137134	4.03839	5.38188e-05	0.000199845	NDUFAF7
ENSG00000003756	1749.12	1.75089	0.0965645	18.1318	1.7866e-73	1.80094e-71	RBM5
ENSG00000003987	58.2343	1.40141	0.396426	3.53512	0.000407598	0.00129687	MTMR7
ENSG00000003989	1034.79	-0.25	0.109575	-2.28154	0.0225166	0.0476928	SLC7A2
ENSG00000004059	494.998	-0.495272	0.141983	-3.48825	0.000486197	0.00152723	ARF5
ENSG00000004139	7.05593	-1.0155	1.15172	-0.881724	0.377926	0.499969	SARM1
ENSG00000004142	2454.67	-0.251158	0.0829187	-3.02897	0.00245387	0.00667441	POLDIP2
ENSG00000004399	600.33	-1.16161	0.140944	-8.24165	1.69848e-16	1.89492e-15	PLXND1
ENSG00000004455	5325.09	-0.408462	0.0706837	-5.77873	7.52647e-09	4.52882e-08	AK2
ENSG00000004478	3557.22	0.442766	0.0787612	5.62163	1.89161e-08	1.09402e-07	FKBP4
ENSG00000004487	3597.14	-0.405073	0.0761624	-5.31855	1.04599e-07	5.60602e-07	KDM1A
ENSG00000004534	1818.39	0.461193	0.0915427	5.038	4.70412e-07	2.31711e-06	RBM6
ENSG00000004660	159.318	-1.4617	0.243346	-6.00667	1.89374e-09	1.21145e-08	CAMKK1
ENSG00000004700	2009.85	0.460245	0.0953425	4.82728	1.38409e-06	6.42894e-06	RECQL
ENSG00000004766	299.967	0.619332	0.18077	3.42609	0.000612348	0.00188347	VPS50
ENSG00000004776	24.4161	2.12832	0.651994	3.26433	0.00109725	0.00320833	HSPB6
ENSG00000004777	41.7859	-0.134319	0.450644	-0.298061	0.765657	0.834743	ARHGAP33
ENSG00000004779	1203.3	0.244078	0.106231	2.29762	0.0215836	0.0459507	NDUFAB1
ENSG00000004838	4.26592	0.969945	1.47658	0.656888	0.511253	0.626247	ZMYND10
ENSG00000004864	711.959	-0.582724	0.122221	-4.76779	1.8626e-06	8.51481e-06	SLC25A13
ENSG00000004866	438.403	0.14733	0.157437	0.935797	0.349378	0.47031	ST7
ENSG00000004897	3941.13	-0.164897	0.0818321	-2.01506	0.0438983	0.0851983	CDC27
ENSG00000004961	956.086	0.308485	0.110624	2.78858	0.0052939	0.0132773	HCCS
ENSG00000004975	1055.96	-3.25985e-05	0.107082	-0.000304425	0.999757	0.999833	DVL2
ENSG00000005007	1884.96	0.0883928	0.0924929	0.955671	0.339238	0.459633	UPF1
ENSG00000005020	1599.38	-0.584672	0.095307	-6.13462	8.53607e-10	5.62653e-09	SKAP2
ENSG00000005022	6965.41	-0.460694	0.0743234	-6.1985	5.70022e-10	3.82809e-09	SLC25A5
ENSG00000005059	639.396	-0.638952	0.1296	-4.9302	8.21454e-07	3.93175e-06	MCUB
ENSG00000005075	475.199	0.184961	0.151205	1.22325	0.221236	0.327498	POLR2J
ENSG00000005100	1046.19	-0.346374	0.10739	-3.22537	0.00125809	0.00363863	DHX33
ENSG00000005108	9.1888	2.75653	1.09015	2.52856	0.011453	0.026296	THSD7A
ENSG00000005156	538.836	-0.670276	0.137154	-4.88704	1.02365e-06	4.84837e-06	LIG3
ENSG00000005175	1204.94	0.36502	0.101868	3.58328	0.00033931	0.00109495	RPAP3
ENSG00000005187	19.3783	-0.744311	0.653464	-1.13902	0.254693	0.365372	ACSM3
ENSG00000005189	279.709	-0.77865	0.192847	-4.03766	5.39874e-05	0.00020036	REXO5
ENSG00000005194	842.814	0.055062	0.115486	0.476783	0.633517	0.730508	CIAPIN1
ENSG00000005206	201.134	0.719754	0.210991	3.41129	0.000646552	0.00197892	SPPL2B
ENSG00000005238	290.53	-0.0630722	0.177303	-0.355731	0.722042	0.801025	FAM214B
ENSG00000005243	91.3764	0.545108	0.3141	1.73546	0.0826588	0.145962	COPZ2
ENSG00000005249	614.789	-0.299256	0.153941	-1.94397	0.0518993	0.0983348	PRKAR2B
ENSG00000005302	451.055	0.318364	0.147681	2.15576	0.0311025	0.0631254	MSL3
ENSG00000005339	1224.91	1.16138	0.102729	11.3053	1.235e-29	2.7821e-28	CREBBP
ENSG00000005379	79.4477	-0.178561	0.324111	-0.550924	0.581686	0.688196	TSPOAP1
ENSG00000005436	461.484	0.148423	0.149568	0.99234	0.321031	0.439943	GCFC2
ENSG00000005448	380.064	-1.00006	0.163454	-6.11832	9.45695e-10	6.21301e-09	WDR54
ENSG00000005469	164.425	0.152234	0.238899	0.637231	0.523974	0.637162	CROT
ENSG00000005471	37.0109	-0.30123	0.487094	-0.618423	0.536297	0.648056	ABCB4
ENSG00000005483	1665.47	0.104277	0.104071	1.00198	0.316354	0.434944	KMT2E
ENSG00000005486	386.541	-0.23114	0.168306	-1.37333	0.169649	0.264595	RHBDD2
ENSG00000005700	2083.75	0.762742	0.0946898	8.05516	7.93745e-16	8.49e-15	IBTK
ENSG00000005801	598.965	2.35222	0.142567	16.4991	3.72492e-61	2.6552e-59	ZNF195
ENSG00000005810	1851.78	-0.0479906	0.330833	-0.14506	0.884663	0.92033	MYCBP2
ENSG00000005812	1029.26	0.278191	0.109605	2.53813	0.0111446	0.0256587	FBXL3
ENSG00000005844	91.5194	-1.28713	0.328292	-3.92067	8.83033e-05	0.000316247	ITGAL
ENSG00000005882	72.0743	-1.8345	0.363249	-5.05025	4.41238e-07	2.18041e-06	PDK2
ENSG00000005884	16505.5	-1.40523	0.0646547	-21.7344	9.71368e-105	1.95834e-102	ITGA3
ENSG00000005889	889.058	1.09404	0.118903	9.20114	3.54185e-20	4.9398e-19	ZFX
ENSG00000005893	6533.1	-0.818158	0.0694701	-11.7771	5.12085e-32	1.28401e-30	LAMP2
ENSG00000005961	3.59814	2.69493	1.7414	1.54756	0.121727	0.200723	ITGA2B
ENSG00000006007	1339.27	-0.0733435	0.0976742	-0.750899	0.452713	0.573331	GDE1
ENSG00000006015	233.592	-0.105365	0.194979	-0.540389	0.588929	0.694953	REX1BD
ENSG00000006016	97.5366	0.806158	0.296817	2.71601	0.00660744	0.0161972	CRLF1
ENSG00000006025	108.328	0.910538	0.28813	3.16016	0.00157681	0.0044685	OSBPL7
ENSG00000006062	398.147	-1.27851	0.160977	-7.94221	1.98609e-15	2.06676e-14	MAP3K14
ENSG00000006118	849.193	0.243632	0.116339	2.09414	0.0362471	0.072194	TMEM132A
ENSG00000006125	9880.34	-0.486977	0.0707553	-6.88255	5.87913e-12	4.76031e-11	AP2B1
ENSG00000006194	1049.47	1.33618	0.107792	12.3959	2.75119e-35	8.07513e-34	ZNF263
ENSG00000006282	496.993	-0.485071	0.142423	-3.40584	0.000659607	0.00201548	SPATA20
ENSG00000006327	589.648	-0.795843	0.132393	-6.01122	1.84135e-09	1.17944e-08	TNFRSF12A
ENSG00000006377	14.4968	-0.420476	0.765619	-0.549197	0.58287	0.689324	DLX6
ENSG00000006432	380.274	0.0958443	0.188153	0.509395	0.610475	0.711669	MAP3K9
ENSG00000006451	2533.8	0.0857943	0.0847026	1.01289	0.311113	0.429219	RALA
ENSG00000006453	370.413	-1.62207	0.166674	-9.73199	2.20237e-22	3.45303e-21	BAIAP2L1
ENSG00000006459	698.041	0.305219	0.137582	2.21846	0.0265234	0.0550692	KDM7A
ENSG00000006468	416.521	0.0142059	0.154944	0.0916842	0.926949	0.951256	ETV1
ENSG00000006530	647.796	-0.155192	0.127523	-1.21697	0.223615	0.330337	AGK
ENSG00000006534	151.423	-1.14429	0.254922	-4.48879	7.1628e-06	3.03143e-05	ALDH3B1
ENSG00000006576	993.501	-0.134414	0.107611	-1.24908	0.211636	0.315863	PHTF2
ENSG00000006606	38.4344	-0.733409	0.489759	-1.49749	0.134266	0.218409	CCL26
ENSG00000006607	579.347	-0.354527	0.137041	-2.58702	0.00968097	0.022692	FARP2
ENSG00000006625	725.535	-0.273451	0.1218	-2.24508	0.0247633	0.051879	GGCT
ENSG00000006634	844.887	0.39416	0.115017	3.42696	0.000610378	0.00187799	DBF4
ENSG00000006638	40.33	-2.2555	0.496114	-4.54634	5.45869e-06	2.35161e-05	TBXA2R
ENSG00000006652	347.005	1.52531	0.178663	8.53738	1.37294e-17	1.64975e-16	IFRD1
ENSG00000006695	464.637	-0.239896	0.146375	-1.63891	0.101231	0.173001	COX10
ENSG00000006704	507.919	-0.020287	0.14044	-0.144454	0.885142	0.920756	GTF2IRD1
ENSG00000006712	1401.59	-0.535318	0.096099	-5.57049	2.54029e-08	1.45069e-07	PAF1
ENSG00000006715	1711.03	0.0733138	0.0964059	0.760471	0.446973	0.567791	VPS41
ENSG00000006740	41.6878	-0.125738	0.456758	-0.275284	0.783098	0.847055	ARHGAP44
ENSG00000006744	1817.33	-0.502271	0.090972	-5.52116	3.36772e-08	1.89662e-07	ELAC2
ENSG00000006747	21.8673	0.373881	0.657206	0.568894	0.569428	0.677284	SCIN
ENSG00000006756	6.21036	6.14658	1.80118	3.41253	0.000643625	0.00197117	ARSD
ENSG00000006757	222.888	-1.17802	0.208219	-5.65761	1.53491e-08	8.9577e-08	PNPLA4
ENSG00000006788	220.903	0.92624	0.20685	4.47783	7.54041e-06	3.17911e-05	MYH13
ENSG00000006831	3537.41	0.00106145	0.0776646	0.0136671	0.989096	0.992876	ADIPOR2
ENSG00000006837	29.1041	2.18581	0.581396	3.75959	0.000170194	0.00058047	CDKL3
ENSG00000007047	635.373	-0.176295	0.131364	-1.34204	0.179584	0.276718	MARK4
ENSG00000007080	1233.28	-0.209941	0.101389	-2.07065	0.0383911	0.0758135	CCDC124
ENSG00000007168	3874.47	-0.0265795	0.0740496	-0.358942	0.719639	0.799469	PAFAH1B1
ENSG00000007202	4609.98	-0.736498	0.0885464	-8.31765	8.97279e-17	1.02044e-15	KIAA0100
ENSG00000007255	9.8728	-1.92929	1.03034	-1.87248	0.0611405	0.11272	TRAPPC6A
ENSG00000007264	4.77049	0.883144	1.33005	0.663993	0.506695	0.62204	MATK
ENSG00000007312	4.81032	-2.37398	1.44494	-1.64296	0.100391	0.171801	CD79B
ENSG00000007341	282.3	0.190445	0.183639	1.03706	0.299708	0.416611	ST7L
ENSG00000007350	3.53578	0.979896	1.54676	0.633514	0.526398	0.639593	TKTL1
ENSG00000007372	13.3806	-1.16533	0.810834	-1.4372	0.15066	0.239711	PAX6
ENSG00000007376	272.268	-0.131101	0.184077	-0.712209	0.476335	0.595166	RPUSD1
ENSG00000007384	375.145	-0.162005	0.164566	-0.98444	0.324899	0.444125	RHBDF1
ENSG00000007392	1121.49	1.18156	0.107135	11.0287	2.77832e-28	5.83096e-27	LUC7L
ENSG00000007402	14.6073	3.20467	0.90121	3.55596	0.000376602	0.00120516	CACNA2D2
ENSG00000007520	656.699	-0.26903	0.12888	-2.08745	0.0368472	0.0732431	TSR3
ENSG00000007541	246.293	-0.883618	0.198561	-4.4501	8.58287e-06	3.59206e-05	PIGQ
ENSG00000007545	560.229	1.40632	0.145352	9.67526	3.84111e-22	5.943e-21	CRAMP1
ENSG00000007866	234.529	0.112587	0.194341	0.579328	0.562368	0.670869	TEAD3
ENSG00000007923	1187.61	0.49511	0.101363	4.88454	1.03668e-06	4.90776e-06	DNAJC11
ENSG00000007944	332.612	0.0719565	0.167171	0.430436	0.666879	0.757377	MYLIP
ENSG00000007952	13.5711	-0.256402	0.787764	-0.32548	0.744818	0.818782	NOX1
ENSG00000007968	158.045	-0.570513	0.240499	-2.37221	0.0176821	0.038697	E2F2
ENSG00000008018	4072.85	-0.0959053	0.080244	-1.19517	0.23202	0.340357	PSMB1
ENSG00000008083	414.825	-0.655135	0.15621	-4.19392	2.7417e-05	0.000106628	JARID2
ENSG00000008086	247.274	0.28016	0.212593	1.31782	0.187562	0.286533	CDKL5
ENSG00000008118	91.9906	-3.43556	0.398518	-8.62084	6.64638e-18	8.16339e-17	CAMK1G
ENSG00000008128	217.704	1.34625	0.2174	6.19248	5.92243e-10	3.96797e-09	CDK11A
ENSG00000008130	903.799	-0.607145	0.112633	-5.39045	7.02808e-08	3.82843e-07	NADK
ENSG00000008226	9.12943	-0.120341	0.958984	-0.125488	0.900137	0.93179	DLEC1
ENSG00000008256	1028.18	-0.433043	0.109395	-3.95852	7.54165e-05	0.00027363	CYTH3
ENSG00000008277	363.527	-0.660816	0.186807	-3.53742	0.00040406	0.00128684	ADAM22
ENSG00000008282	2319.63	0.211278	0.087545	2.41336	0.0158061	0.0350488	SYPL1
ENSG00000008283	22.4977	-1.84186	0.645474	-2.85349	0.00432413	0.011109	CYB561
ENSG00000008294	5710.41	1.14627	0.0725487	15.8	3.1101e-56	1.89251e-54	SPAG9
ENSG00000008300	305.925	-0.000398973	0.184151	-0.00216656	0.998271	0.999019	CELSR3
ENSG00000008311	317.814	1.77348	0.179278	9.89233	4.49444e-23	7.3348e-22	AASS
ENSG00000008323	7.37854	-0.466508	1.04465	-0.446567	0.655187	0.747994	PLEKHG6
ENSG00000008324	476.811	0.454208	0.146088	3.10913	0.00187638	0.00523201	SS18L2
ENSG00000008382	62.7317	-1.13363	0.374185	-3.02959	0.00244887	0.00666171	MPND
ENSG00000008394	1847.92	0.473468	0.0931116	5.08495	3.67723e-07	1.83899e-06	MGST1
ENSG00000008405	509	-0.379252	0.148755	-2.54951	0.0107876	0.0249402	CRY1
ENSG00000008441	1787.3	-0.848027	0.0904983	-9.37064	7.20952e-21	1.04196e-19	NFIX
ENSG00000008513	826.354	-2.17223	0.133805	-16.2342	2.88839e-59	1.94762e-57	ST3GAL1
ENSG00000008516	2.83805	3.43916	2.11606	1.62527	0.104105	0.177018	MMP25
ENSG00000008517	25.5914	1.43817	0.604771	2.37804	0.0174051	0.0381493	IL32
ENSG00000008710	851.157	0.468372	0.282033	1.6607	0.0967742	0.166457	PKD1
ENSG00000008735	22.635	0.08806	0.601914	0.1463	0.883685	0.919569	MAPK8IP2
ENSG00000008838	602.536	-0.231019	0.141537	-1.63222	0.102634	0.175008	MED24
ENSG00000008853	464.089	-0.114833	0.145249	-0.790591	0.429183	0.5502	RHOBTB2
ENSG00000008869	703.606	0.332236	0.139548	2.3808	0.0172749	0.0379224	HEATR5B
ENSG00000008952	3024.69	0.42326	0.0810857	5.21991	1.79011e-07	9.34088e-07	SEC62
ENSG00000008988	13333.2	0.268184	0.0888832	3.01726	0.00255071	0.00691424	RPS20
ENSG00000009307	13200.2	-0.386475	0.0677598	-5.7036	1.17304e-08	6.92891e-08	CSDE1
ENSG00000009335	2582.41	-0.608819	0.0885294	-6.87702	6.11156e-12	4.94249e-11	UBE3C
ENSG00000009413	1524.61	2.03591	0.118656	17.1581	5.46693e-66	4.43555e-64	REV3L
ENSG00000009694	391.223	1.37269	0.163969	8.37167	5.68054e-17	6.53475e-16	TENM1
ENSG00000009724	27.5077	2.25122	0.602348	3.73741	0.000185925	0.000629923	MASP2
ENSG00000009780	131.756	-0.132547	0.255729	-0.518313	0.60424	0.706753	FAM76A
ENSG00000009790	23.5543	-3.18226	0.737349	-4.3158	1.59023e-05	6.41328e-05	TRAF3IP3
ENSG00000009830	285.918	-0.0331605	0.186328	-0.177968	0.858748	0.899696	POMT2
ENSG00000009844	1542.84	-0.0496677	0.107399	-0.46246	0.643751	0.738705	VTA1
ENSG00000009954	3126.54	0.113244	0.0841036	1.34649	0.178145	0.27484	BAZ1B
ENSG00000010017	1606.66	0.475969	0.0924776	5.14685	2.6489e-07	1.35147e-06	RANBP9
ENSG00000010030	21.306	3.56235	0.793553	4.48912	7.15185e-06	3.02744e-05	ETV7
ENSG00000010072	446.197	0.775302	0.152718	5.07671	3.84032e-07	1.91575e-06	SPRTN
ENSG00000010165	1194.23	-0.64259	0.102694	-6.25735	3.91581e-10	2.67382e-09	METTL13
ENSG00000010219	376.745	0.612533	0.159894	3.83086	0.000127698	0.000444649	DYRK4
ENSG00000010244	6186.82	0.738249	0.069576	10.6107	2.658e-26	5.13066e-25	ZNF207
ENSG00000010256	2571.1	-0.788554	0.0843282	-9.35101	8.68155e-21	1.24838e-19	UQCRC1
ENSG00000010270	2049.87	-0.413098	0.0862078	-4.79188	1.65225e-06	7.60895e-06	STARD3NL
ENSG00000010278	3.46047	-0.31698	1.5798	-0.200645	0.840976	0.887225	CD9
ENSG00000010292	6057.51	-1.13724	0.0697217	-16.3111	8.23196e-60	5.62677e-58	NCAPD2
ENSG00000010295	145.982	-0.347869	0.246873	-1.4091	0.158806	0.250444	IFFO1
ENSG00000010310	8.53184	0.81288	0.9752	0.833552	0.404533	0.526451	GIPR
ENSG00000010318	139.119	0.00616296	0.257172	0.0239644	0.980881	0.986466	PHF7
ENSG00000010319	55.7487	-1.40466	0.404475	-3.4728	0.00051505	0.00160925	SEMA3G
ENSG00000010322	650.833	0.0694334	0.13595	0.510729	0.609541	0.710953	NISCH
ENSG00000010327	11.3873	-2.66194	0.992584	-2.68183	0.00732206	0.0177614	STAB1
ENSG00000010361	331.428	-0.917031	0.176346	-5.20018	1.99101e-07	1.03351e-06	FUZ
ENSG00000010379	36.1739	5.63134	0.942921	5.97223	2.34034e-09	1.48335e-08	SLC6A13
ENSG00000010404	321.26	0.0272293	0.178257	0.152753	0.878593	0.915567	IDS
ENSG00000010539	491.755	1.12857	0.144038	7.83523	4.67999e-15	4.75766e-14	ZNF200
ENSG00000010610	41.1418	-1.25767	0.46913	-2.68085	0.00734357	0.0177985	CD4
ENSG00000010626	62.5315	-0.507192	0.373067	-1.35952	0.173981	0.269797	LRRC23
ENSG00000010671	29.0746	0.0913796	0.531694	0.171865	0.863543	0.902996	BTK
ENSG00000010704	127.56	-0.417125	0.260301	-1.60247	0.109051	0.183706	HFE
ENSG00000010803	710.657	-0.795084	0.123387	-6.44381	1.16511e-10	8.34992e-10	SCMH1
ENSG00000010810	1529.37	-0.0571885	0.0976774	-0.585483	0.558223	0.667403	FYN
ENSG00000010818	1542.8	0.499902	0.0992655	5.036	4.75348e-07	2.3397e-06	HIVEP2
ENSG00000011007	1830.7	-0.479902	0.0927977	-5.17149	2.3223e-07	1.1943e-06	ELOA
ENSG00000011009	1216.96	-0.230749	0.101159	-2.28106	0.022545	0.0477477	LYPLA2
ENSG00000011021	657.793	0.446508	0.126588	3.52727	0.000419875	0.00133317	CLCN6
ENSG00000011028	1575.27	-1.1904	0.0961609	-12.3793	3.38283e-35	9.87105e-34	MRC2
ENSG00000011052	17.5172	0.878025	0.703531	1.24803	0.212022	0.316226	NME1-NME2
ENSG00000011105	742.609	-1.45118	0.129074	-11.2431	2.50561e-29	5.56279e-28	TSPAN9
ENSG00000011114	2295.68	1.38082	0.0906892	15.2258	2.38294e-52	1.23215e-50	BTBD7
ENSG00000011132	178.599	0.287102	0.229524	1.25086	0.210987	0.315169	APBA3
ENSG00000011143	230.156	-0.0737594	0.201017	-0.366932	0.71367	0.795051	MKS1
ENSG00000011198	941.383	0.0329652	0.110823	0.297458	0.766117	0.835068	ABHD5
ENSG00000011201	815.844	-0.767245	0.121195	-6.33066	2.44112e-10	1.6941e-09	ANOS1
ENSG00000011243	1182.67	1.34454	0.104894	12.8182	1.29704e-37	4.09614e-36	AKAP8L
ENSG00000011258	449.066	1.49595	0.158782	9.42138	4.4519e-21	6.50956e-20	MBTD1
ENSG00000011260	1291.14	-0.652855	0.0990672	-6.59002	4.39758e-11	3.27017e-10	UTP18
ENSG00000011275	1966.44	0.405925	0.09168	4.42763	9.52725e-06	3.9599e-05	RNF216
ENSG00000011295	1075.17	-1.08427	0.106498	-10.1811	2.40756e-24	4.21514e-23	TTC19
ENSG00000011304	7680.82	-0.0425946	0.068779	-0.619297	0.535721	0.647496	PTBP1
ENSG00000011332	62.406	-0.768534	0.381137	-2.01642	0.0437557	0.0849534	DPF1
ENSG00000011347	32.7971	-1.75584	0.537181	-3.26861	0.00108076	0.00316584	SYT7
ENSG00000011376	757.268	-0.33173	0.119909	-2.7665	0.00566608	0.0141326	LARS2
ENSG00000011405	1269.72	0.919491	0.106115	8.66501	4.51486e-18	5.60398e-17	PIK3C2A
ENSG00000011422	2793.91	-0.740266	0.0849083	-8.71841	2.82126e-18	3.53925e-17	PLAUR
ENSG00000011426	7482.3	-0.539558	0.0771266	-6.99574	2.63869e-12	2.19714e-11	ANLN
ENSG00000011451	819.593	-0.133417	0.115926	-1.15088	0.249781	0.359929	WIZ
ENSG00000011454	1276.94	0.491639	0.106085	4.63438	3.58011e-06	1.57808e-05	RABGAP1
ENSG00000011478	296.227	-0.521252	0.179997	-2.8959	0.00378076	0.00983323	QPCTL
ENSG00000011485	1451.79	-0.658262	0.0964674	-6.82368	8.87394e-12	7.07452e-11	PPP5C
ENSG00000011523	329.504	-0.469466	0.181545	-2.58595	0.00971111	0.022752	CEP68
ENSG00000011566	807.467	0.360134	0.116249	3.09797	0.00194853	0.00542032	MAP4K3
ENSG00000011590	6.87814	2.62914	1.25273	2.09873	0.0358411	0.0714781	ZBTB32
ENSG00000011638	243.649	0.346375	0.192354	1.80072	0.0717476	0.129185	LDAF1
ENSG00000011677	327.675	-0.285122	0.169587	-1.68127	0.0927099	0.160583	GABRA3
ENSG00000012048	776.384	0.0649083	0.137018	0.473722	0.635698	0.732008	BRCA1
ENSG00000012061	1126.65	-0.739306	0.106507	-6.9414	3.88246e-12	3.1902e-11	ERCC1
ENSG00000012124	101.621	-1.27106	0.302305	-4.20457	2.6158e-05	0.000102185	CD22
ENSG00000012171	112.059	-0.643631	0.278243	-2.3132	0.0207119	0.0443789	SEMA3B
ENSG00000012174	989.814	-0.769383	0.116182	-6.62222	3.53844e-11	2.66103e-10	MBTPS2
ENSG00000012223	100.391	-3.68699	0.386268	-9.54517	1.35879e-21	2.0391e-20	LTF
ENSG00000012232	1476.16	-0.845882	0.100382	-8.42664	3.55739e-17	4.14247e-16	EXTL3
ENSG00000012660	4357.89	-0.450021	0.0757463	-5.94116	2.83011e-09	1.77797e-08	ELOVL5
ENSG00000012822	209.066	0.668026	0.221858	3.01105	0.00260347	0.00704427	CALCOCO1
ENSG00000012963	1584.14	-0.328987	0.093672	-3.51212	0.000444554	0.00140416	UBR7
ENSG00000012983	1166.37	0.65644	0.106394	6.16991	6.83288e-10	4.5444e-09	MAP4K5
ENSG00000013016	122.5	-1.08035	0.268771	-4.01961	5.82944e-05	0.000215662	EHD3
ENSG00000013275	3959.97	-0.0389525	0.0772037	-0.504541	0.613881	0.71422	PSMC4
ENSG00000013288	360.493	-0.774737	0.16219	-4.77671	1.78183e-06	8.16239e-06	MAN2B2
ENSG00000013293	3.01582	0.104407	1.7883	0.0583832	0.953443	0.967157	SLC7A14
ENSG00000013297	2.8425	5.01934	2.15649	2.32755	0.0199361	0.0429377	CLDN11
ENSG00000013306	1264.15	-0.480292	0.099643	-4.82013	1.43465e-06	6.64676e-06	SLC25A39
ENSG00000013364	1506.47	-1.01969	0.101254	-10.0706	7.4491e-24	1.26749e-22	MVP
ENSG00000013374	1460.99	-0.113651	0.097671	-1.16361	0.244581	0.353995	NUB1
ENSG00000013375	2865.01	1.73995	0.0847149	20.5388	9.68467e-94	1.62434e-91	PGM3
ENSG00000013392	224.467	1.32517	0.206343	6.4222	1.34315e-10	9.56058e-10	RWDD2A
ENSG00000013441	2936.9	2.11995	0.0824151	25.7228	6.50135e-146	2.31715e-143	CLK1
ENSG00000013503	476.143	-0.779423	0.152416	-5.1138	3.15748e-07	1.59343e-06	POLR3B
ENSG00000013523	254.947	-0.618002	0.189722	-3.25741	0.00112433	0.00327982	ANGEL1
ENSG00000013561	999.841	-0.29268	0.111264	-2.6305	0.00852586	0.0202967	RNF14
ENSG00000013563	242.041	-0.664408	0.19322	-3.4386	0.000584726	0.00180659	DNASE1L1
ENSG00000013573	622.466	-0.16366	0.134165	-1.21985	0.222523	0.329021	DDX11
ENSG00000013583	624.105	0.0299969	0.12829	0.233821	0.815124	0.874493	HEBP1
ENSG00000013588	1014.27	-1.89259	0.116386	-16.2613	1.85646e-59	1.25604e-57	GPRC5A
ENSG00000013619	290.068	-1.91632	0.190623	-10.053	8.91523e-24	1.5118e-22	MAMLD1
ENSG00000013725	10.1317	-1.97097	0.981544	-2.00803	0.04464	0.0864683	CD6
ENSG00000013810	2407.69	-0.472197	0.0828918	-5.69655	1.2226e-08	7.20454e-08	TACC3
ENSG00000014123	1007.37	0.739721	0.10884	6.7964	1.07269e-11	8.44902e-11	UFL1
ENSG00000014138	157.578	-1.33638	0.245963	-5.43324	5.53406e-08	3.04785e-07	POLA2
ENSG00000014164	415.214	0.407396	0.151579	2.68768	0.00719501	0.0174766	ZC3H3
ENSG00000014216	1949.69	-1.09251	0.0884061	-12.3579	4.41571e-35	1.28474e-33	CAPN1
ENSG00000014641	4313.75	-0.290068	0.0739207	-3.92404	8.70761e-05	0.0003123	MDH1
ENSG00000014824	1758.1	-0.480158	0.0901292	-5.32744	9.96065e-08	5.34852e-07	SLC30A9
ENSG00000014914	1134.64	0.228423	0.104236	2.19139	0.0284233	0.0584545	MTMR11
ENSG00000014919	801.399	-0.257859	0.121925	-2.1149	0.0344384	0.0689909	COX15
ENSG00000015133	141.934	-0.0305554	0.252627	-0.120951	0.90373	0.934346	CCDC88C
ENSG00000015153	401.391	0.151033	0.16385	0.921775	0.356646	0.477898	YAF2
ENSG00000015171	1957.69	0.0707357	0.0874513	0.808858	0.418597	0.539993	ZMYND11
ENSG00000015413	3.85841	-2.00729	1.61703	-1.24135	0.214477	0.319165	DPEP1
ENSG00000015475	471.499	-0.490561	0.152368	-3.21957	0.00128382	0.00370606	BID
ENSG00000015479	220.63	1.14148	0.204438	5.58351	2.35711e-08	1.35044e-07	MATR3
ENSG00000015520	17.8335	-1.09094	0.690471	-1.57999	0.114108	0.190569	NPC1L1
ENSG00000015532	519.015	-1.8024	0.146236	-12.3253	6.62347e-35	1.91591e-33	XYLT2
ENSG00000015568	24.3066	1.95992	0.661412	2.96324	0.00304419	0.00810228	RGPD5
ENSG00000015676	2306.03	-0.72734	0.0855037	-8.50653	1.79213e-17	2.13803e-16	NUDCD3
ENSG00000016082	3.91496	-1.0141	1.44326	-0.702646	0.482276	0.600184	ISL1
ENSG00000016864	1038.14	-0.343395	0.109984	-3.12222	0.00179491	0.00502379	GLT8D1
ENSG00000017260	2994.88	-0.256314	0.0787876	-3.25323	0.00114102	0.00332607	ATP2C1
ENSG00000017483	4.1327	-1.14014	1.42449	-0.800381	0.42349	0.544651	SLC38A5
ENSG00000017797	2187.49	-0.442129	0.0929454	-4.75687	1.9662e-06	8.95765e-06	RALBP1
ENSG00000018189	553.469	1.23691	0.149437	8.27712	1.2619e-16	1.41814e-15	RUFY3
ENSG00000018280	22.7152	-1.40242	0.641938	-2.18467	0.0289131	0.0592635	SLC11A1
ENSG00000018408	5200.73	-1.46853	0.0826259	-17.7732	1.13908e-70	1.06238e-68	WWTR1
ENSG00000018510	1928.59	-0.719969	0.0949207	-7.58495	3.32619e-14	3.20867e-13	AGPS
ENSG00000018610	507.955	0.00379908	0.139344	0.0272641	0.978249	0.984663	STEEP1
ENSG00000018625	368.319	-0.99026	0.164416	-6.02288	1.71337e-09	1.09994e-08	ATP1A2
ENSG00000018699	331.775	-1.37985	0.171872	-8.02834	9.88021e-16	1.04949e-14	TTC27
ENSG00000019102	34.5661	1.02708	0.53586	1.91669	0.0552768	0.103652	VSIG2
ENSG00000019144	744.781	-0.0359119	0.12035	-0.298396	0.765401	0.834515	PHLDB1
ENSG00000019485	119.889	-0.20493	0.274539	-0.746453	0.455394	0.575521	PRDM11
ENSG00000019505	30.3428	-1.73504	0.567848	-3.05546	0.00224716	0.00615664	SYT13
ENSG00000019549	441.681	-2.06719	0.171603	-12.0464	2.02702e-33	5.50439e-32	SNAI2
ENSG00000019582	5.77207	0.237572	1.24323	0.191093	0.848452	0.891627	CD74
ENSG00000019995	907.525	0.842435	0.115872	7.27038	3.58468e-13	3.22719e-12	ZRANB1
ENSG00000020129	704.86	0.243736	0.126438	1.92772	0.0538902	0.101592	NCDN
ENSG00000020181	73.2282	-1.47152	0.350754	-4.19532	2.72489e-05	0.00010609	ADGRA2
ENSG00000020256	441.66	-0.783973	0.14972	-5.23625	1.63873e-07	8.58461e-07	ZFP64
ENSG00000020426	694.489	-0.261792	0.123456	-2.12053	0.0339617	0.0681316	MNAT1
ENSG00000020577	585.794	-0.232806	0.132197	-1.76106	0.0782289	0.139234	SAMD4A
ENSG00000020633	18.7685	0.626589	0.660603	0.948512	0.342869	0.463608	RUNX3
ENSG00000020922	981.963	0.133854	0.1081	1.23824	0.215628	0.320551	MRE11
ENSG00000021300	3.19981	-1.03875	1.71669	-0.605088	0.54512	0.65582	PLEKHB1
ENSG00000021574	543.002	0.265713	0.139592	1.9035	0.0569753	0.106217	SPAST
ENSG00000021762	64.074	-1.31536	0.371564	-3.54007	0.000400019	0.00127479	OSBPL5
ENSG00000021776	1796.41	-0.173296	0.102571	-1.68953	0.0911187	0.158308	AQR
ENSG00000021826	223.206	-0.251467	0.199883	-1.25808	0.208365	0.312289	CPS1
ENSG00000022267	6492.48	-0.93197	0.0688259	-13.541	8.95866e-42	3.28687e-40	FHL1
ENSG00000022277	2162.42	-0.182642	0.0853965	-2.13876	0.0324555	0.0654454	RTF2
ENSG00000022567	331.155	-0.110573	0.169986	-0.650486	0.515379	0.629602	SLC45A4
ENSG00000022840	2903.47	0.325658	0.0798815	4.07676	4.56679e-05	0.000171655	RNF10
ENSG00000022976	175.758	0.482013	0.256875	1.87645	0.060593	0.111917	ZNF839
ENSG00000023041	1371.68	0.424265	0.0968056	4.38265	1.17246e-05	4.80617e-05	ZDHHC6
ENSG00000023171	2595.45	-0.184366	0.089949	-2.04967	0.0403967	0.079136	GRAMD1B
ENSG00000023191	1074.98	-0.335931	0.10733	-3.12988	0.00174875	0.00490422	RNH1
ENSG00000023228	3050.98	-0.157336	0.0788623	-1.99508	0.0460345	0.088619	NDUFS1
ENSG00000023287	3351.22	0.732584	0.078049	9.3862	6.22038e-21	9.01616e-20	RB1CC1
ENSG00000023318	1324.56	0.927699	0.103236	8.9862	2.55921e-19	3.43969e-18	ERP44
ENSG00000023330	1351.09	-0.267726	0.1027	-2.60688	0.00913717	0.021577	ALAS1
ENSG00000023445	153.148	2.46826	0.301352	8.1906	2.59918e-16	2.8709e-15	BIRC3
ENSG00000023516	1476.53	-0.60647	0.103961	-5.83362	5.42367e-09	3.30841e-08	AKAP11
ENSG00000023572	452.137	0.285487	0.172142	1.65844	0.097229	0.167177	GLRX2
ENSG00000023608	599.431	0.179045	0.133745	1.3387	0.180668	0.278065	SNAPC1
ENSG00000023697	657.501	-0.844326	0.127181	-6.63877	3.16317e-11	2.39052e-10	DERA
ENSG00000023734	4544.48	-0.2756	0.0744876	-3.69995	0.000215645	0.0007224	STRAP
ENSG00000023839	76.6335	1.04975	0.344256	3.04931	0.00229365	0.00627281	ABCC2
ENSG00000023892	400.812	-0.464461	0.155339	-2.98997	0.00279002	0.00749373	DEF6
ENSG00000023902	1253.17	0.251111	0.1108	2.26635	0.0234302	0.0493659	PLEKHO1
ENSG00000023909	4144.94	1.34658	0.0875223	15.3855	2.04756e-53	1.09858e-51	GCLM
ENSG00000024048	1329.87	0.31232	0.098513	3.17034	0.0015226	0.00432899	UBR2
ENSG00000024422	1093.04	-1.41414	0.107862	-13.1107	2.86127e-39	9.50217e-38	EHD2
ENSG00000024526	1891.03	0.222374	0.0941355	2.36227	0.0181632	0.0396413	DEPDC1
ENSG00000024862	563.022	0.680334	0.133896	5.08107	3.75323e-07	1.87558e-06	CCDC28A
ENSG00000025156	839.496	1.13509	0.118602	9.57059	1.06295e-21	1.60601e-20	HSF2
ENSG00000025293	1403.23	-0.44245	0.104967	-4.21515	2.49614e-05	9.77257e-05	PHF20
ENSG00000025423	49.0607	-0.0866344	0.409587	-0.211517	0.832484	0.883255	HSD17B6
ENSG00000025434	83.7467	-1.28924	0.331543	-3.88861	0.000100818	0.00035792	NR1H3
ENSG00000025708	19.7009	0.835621	0.744639	1.12218	0.261785	0.373719	TYMP
ENSG00000025770	758.983	-0.230272	0.119589	-1.92554	0.0541624	0.102013	NCAPH2
ENSG00000025772	2368.76	-0.423627	0.0840179	-5.0421	4.60452e-07	2.27086e-06	TOMM34
ENSG00000025796	3111.17	0.409613	0.0779503	5.2548	1.48184e-07	7.79344e-07	SEC63
ENSG00000025800	2666.14	0.126384	0.0809302	1.56165	0.118371	0.19626	KPNA6
ENSG00000026025	81438	-0.368287	0.0688052	-5.35261	8.66962e-08	4.68681e-07	VIM
ENSG00000026036	21.3946	0.926957	0.644633	1.43796	0.150445	0.239488	RTEL1-TNFRSF6B
ENSG00000026103	981.647	1.87269	0.113299	16.5287	2.28149e-61	1.6619e-59	FAS
ENSG00000026297	107.619	-0.192616	0.281767	-0.683601	0.494227	0.611246	RNASET2
ENSG00000026508	14399	-0.925107	0.0638644	-14.4855	1.49666e-47	6.6088e-46	CD44
ENSG00000026559	510.381	-1.76998	0.150813	-11.7363	8.30631e-32	2.06715e-30	KCNG1
ENSG00000026652	449.447	-0.353561	0.16977	-2.08258	0.0372894	0.0739893	AGPAT4
ENSG00000026751	896.021	-0.10692	0.114275	-0.935639	0.349459	0.47031	SLAMF7
ENSG00000026950	375.188	0.118034	0.17175	0.687241	0.491931	0.609387	BTN3A1
ENSG00000027001	199.207	-1.18029	0.219617	-5.37429	7.68832e-08	4.17214e-07	MIPEP
ENSG00000027075	83.81	-1.70455	0.334481	-5.09612	3.46688e-07	1.74077e-06	PRKCH
ENSG00000027697	662.927	0.505498	0.126138	4.00751	6.13632e-05	0.000225802	IFNGR1
ENSG00000027847	267.327	-0.170612	0.197567	-0.863562	0.387828	0.509523	B4GALT7
ENSG00000027869	404.195	-1.34012	0.180904	-7.40788	1.2833e-13	1.19132e-12	SH2D2A
ENSG00000028116	326.656	-0.357907	0.170655	-2.09725	0.0359714	0.0716878	VRK2
ENSG00000028203	1941.45	0.315537	0.0941719	3.35065	0.000806231	0.00242453	VEZT
ENSG00000028277	293.759	-1.37709	0.187757	-7.33441	2.22695e-13	2.03143e-12	POU2F2
ENSG00000028310	1032.11	-0.457502	0.109522	-4.17728	2.95016e-05	0.000114224	BRD9
ENSG00000028528	3210.66	0.140392	0.0776047	1.80906	0.0704411	0.127119	SNX1
ENSG00000028839	1252.01	1.13042	0.100687	11.2271	3.00205e-29	6.64278e-28	TBPL1
ENSG00000029153	3120.73	-0.772001	0.0783049	-9.85891	6.2726e-23	1.01537e-21	ARNTL2
ENSG00000029363	4327.18	0.113699	0.0785333	1.44778	0.147677	0.236045	BCLAF1
ENSG00000029364	2184.26	0.0761997	0.0874982	0.870872	0.383824	0.505626	SLC39A9
ENSG00000029534	26.6186	-2.13793	0.611315	-3.49727	0.000470051	0.00147837	ANK1
ENSG00000029639	415.372	-1.49157	0.157814	-9.45143	3.34243e-21	4.92336e-20	TFB1M
ENSG00000029725	1210	0.362053	0.101253	3.57572	0.000349272	0.00112474	RABEP1
ENSG00000029993	2613.2	-1.63221	0.0882832	-18.4884	2.56196e-76	2.84078e-74	HMGB3
ENSG00000030066	1255.94	-0.647075	0.103597	-6.24606	4.20929e-10	2.86343e-09	NUP160
ENSG00000030110	307.523	0.348269	0.173008	2.01302	0.0441124	0.0855626	BAK1
ENSG00000030419	25.695	0.536233	0.584049	0.91813	0.358551	0.479987	IKZF2
ENSG00000030582	1787.95	-0.435421	0.090011	-4.83742	1.31537e-06	6.12397e-06	GRN
ENSG00000031003	536.708	1.44744	0.141819	10.2062	1.85942e-24	3.27557e-23	FAM13B
ENSG00000031081	688.666	0.0370962	0.135495	0.273784	0.784251	0.847826	ARHGAP31
ENSG00000031691	508.163	1.19674	0.141963	8.42995	3.45816e-17	4.03398e-16	CENPQ
ENSG00000031698	3841.95	0.286045	0.0771768	3.70636	0.00021026	0.000705664	SARS1
ENSG00000031823	1128.14	0.0969772	0.103354	0.938304	0.348088	0.469045	RANBP3
ENSG00000032219	401.336	1.05427	0.165578	6.36721	1.92495e-10	1.34855e-09	ARID4A
ENSG00000032389	601.493	-0.62825	0.131309	-4.78452	1.71397e-06	7.87864e-06	EIPR1
ENSG00000032444	765.638	-0.743514	0.124185	-5.98716	2.13533e-09	1.35946e-08	PNPLA6
ENSG00000032742	228.402	-0.409466	0.198752	-2.06019	0.0393807	0.0774308	IFT88
ENSG00000033011	218.277	-0.362983	0.203331	-1.78518	0.0742314	0.133092	ALG1
ENSG00000033030	1082.07	1.25844	0.107746	11.6797	1.61803e-31	3.98202e-30	ZCCHC8
ENSG00000033050	425.608	-0.152362	0.150273	-1.0139	0.310628	0.428727	ABCF2
ENSG00000033100	1210.7	0.695329	0.102025	6.81527	9.40844e-12	7.46652e-11	CHPF2
ENSG00000033122	11.7825	2.84044	1.0327	2.7505	0.00595043	0.0147789	LRRC7
ENSG00000033170	2176.55	-1.47376	0.0864128	-17.0549	3.21265e-65	2.48532e-63	FUT8
ENSG00000033178	2419.1	0.420765	0.0842063	4.99684	5.82773e-07	2.83697e-06	UBA6
ENSG00000033327	273.312	0.368366	0.187512	1.96449	0.0494727	0.0943732	GAB2
ENSG00000033627	846.587	0.712748	0.115461	6.17308	6.6971e-10	4.46004e-09	ATP6V0A1
ENSG00000033800	967.325	0.226137	0.108814	2.07821	0.0376904	0.0746839	PIAS1
ENSG00000033867	1467.95	-1.71631	0.100476	-17.0817	2.02965e-65	1.59487e-63	SLC4A7
ENSG00000034053	780.146	-0.769266	0.120324	-6.3933	1.62338e-10	1.14613e-09	APBA2
ENSG00000034152	1853.99	0.834093	0.0908029	9.18576	4.08636e-20	5.67174e-19	MAP2K3
ENSG00000034510	16528.5	0.0648973	0.0763129	0.850411	0.395097	0.51686	TMSB10
ENSG00000034533	175.92	-0.614132	0.23497	-2.61366	0.00895792	0.0212139	ASTE1
ENSG00000034677	1398.77	1.0519	0.108168	9.72468	2.36658e-22	3.70468e-21	RNF19A
ENSG00000034693	591.301	-0.148046	0.138418	-1.06956	0.284818	0.400061	PEX3
ENSG00000034713	1468.51	-0.0123663	0.097839	-0.126394	0.89942	0.931398	GABARAPL2
ENSG00000035115	27.3862	0.379248	0.554149	0.68438	0.493735	0.610751	SH3YL1
ENSG00000035141	1599.59	-0.799726	0.0943705	-8.47432	2.36447e-17	2.79907e-16	FAM136A
ENSG00000035403	8083.44	-1.33177	0.0687613	-19.3681	1.43571e-83	1.93617e-81	VCL
ENSG00000035499	874.759	-0.730848	0.113829	-6.42061	1.35732e-10	9.65456e-10	DEPDC1B
ENSG00000035664	63.8432	-0.722126	0.371198	-1.94539	0.0517275	0.0980652	DAPK2
ENSG00000035681	1186.27	-0.412048	0.101959	-4.04132	5.31503e-05	0.000197547	NSMAF
ENSG00000035687	1598.42	-0.666419	0.0949122	-7.02142	2.19619e-12	1.83635e-11	ADSS2
ENSG00000035862	6297.94	-0.925458	0.0730864	-12.6625	9.53903e-37	2.94265e-35	TIMP2
ENSG00000035928	2323.89	0.235567	0.0848333	2.77682	0.00548938	0.0137228	RFC1
ENSG00000036054	1360.69	0.866353	0.0975918	8.87731	6.84949e-19	8.92372e-18	TBC1D23
ENSG00000036257	2534.12	0.0372011	0.0912629	0.407625	0.683549	0.771355	CUL3
ENSG00000036549	1461.15	0.276206	0.102474	2.69538	0.00703084	0.0171279	ZZZ3
ENSG00000036672	27.7735	-3.63255	0.7152	-5.07907	3.79291e-07	1.89399e-06	USP2
ENSG00000037042	318.254	-0.127621	0.17148	-0.744233	0.456736	0.576779	TUBG2
ENSG00000037241	740.162	0.248468	0.12616	1.96946	0.0489006	0.0933621	RPL26L1
ENSG00000037474	4882.08	-0.318817	0.0713308	-4.46956	7.83802e-06	3.29762e-05	NSUN2
ENSG00000037637	652.472	0.639448	0.126396	5.05908	4.21277e-07	2.08901e-06	FBXO42
ENSG00000037749	2168.86	1.51278	0.0886674	17.0613	2.88001e-65	2.23666e-63	MFAP3
ENSG00000037757	600.391	-0.915638	0.131493	-6.96337	3.3222e-12	2.74453e-11	MRI1
ENSG00000037897	126.165	-1.37255	0.271168	-5.06161	4.15723e-07	2.0625e-06	METTL1
ENSG00000037965	4.61783	-1.36635	1.35447	-1.00877	0.313084	0.431342	HOXC8
ENSG00000038002	150.543	0.140105	0.248586	0.563608	0.573021	0.680364	AGA
ENSG00000038210	1296.29	-0.425823	0.0993395	-4.28654	1.81474e-05	7.26006e-05	PI4K2B
ENSG00000038219	2543.4	1.2401	0.224491	5.52404	3.31285e-08	1.86836e-07	BOD1L1
ENSG00000038274	1815.96	-0.122288	0.097844	-1.24983	0.211362	0.315643	MAT2B
ENSG00000038358	902.056	0.0793037	0.112818	0.702932	0.482098	0.600078	EDC4
ENSG00000038382	5052.32	-0.221404	0.0889286	-2.48969	0.0127856	0.0290184	TRIO
ENSG00000038427	12.6962	1.6291	0.834899	1.95126	0.0510264	0.0968831	VCAN
ENSG00000038532	644.266	-0.513536	0.127759	-4.01956	5.83077e-05	0.000215672	CLEC16A
ENSG00000038945	2.72763	-0.141131	1.6828	-0.083867	0.933162	0.954785	MSR1
ENSG00000039123	2279.72	-0.289473	0.0861899	-3.35855	0.000783539	0.00236269	MTREX
ENSG00000039139	38.6182	-1.44609	0.504577	-2.86595	0.00415761	0.0107142	DNAH5
ENSG00000039319	891.953	1.04028	0.117686	8.83952	9.61343e-19	1.2411e-17	ZFYVE16
ENSG00000039523	1068.69	-1.09722	0.112729	-9.73326	2.17513e-22	3.41301e-21	RIPOR1
ENSG00000039560	2630.52	-1.15256	0.0850114	-13.5577	7.13676e-42	2.62809e-40	RAI14
ENSG00000039600	11.3768	4.50836	1.29486	3.48173	0.000498188	0.00155998	SOX30
ENSG00000039650	397.843	-0.571794	0.159044	-3.59519	0.00032416	0.00105026	PNKP
ENSG00000040199	591.194	0.710533	0.134728	5.27383	1.33609e-07	7.08287e-07	PHLPP2
ENSG00000040275	1213.05	-0.672796	0.102468	-6.56589	5.17239e-11	3.82071e-10	SPDL1
ENSG00000040341	1447.54	0.235588	0.099895	2.35836	0.0183561	0.0400009	STAU2
ENSG00000040487	214.42	0.205535	0.202779	1.01359	0.310777	0.428874	SLC66A1
ENSG00000040531	252.092	0.0295987	0.190974	0.154988	0.876831	0.914207	CTNS
ENSG00000040633	1149.96	-0.248282	0.108526	-2.28775	0.0221519	0.0470051	PHF23
ENSG00000040933	700.975	-0.29712	0.129615	-2.29233	0.0218866	0.0465065	INPP4A
ENSG00000041353	704	-1.21963	0.131096	-9.30337	1.36061e-20	1.92598e-19	RAB27B
ENSG00000041357	3806.4	-0.391468	0.0765527	-5.11371	3.15893e-07	1.59376e-06	PSMA4
ENSG00000041802	1698.31	0.206184	0.0905049	2.27815	0.0227174	0.0480415	LSG1
ENSG00000041880	488.73	-0.57463	0.142373	-4.03609	5.43498e-05	0.00020163	PARP3
ENSG00000041982	1792.82	-0.581575	0.101514	-5.72903	1.01006e-08	5.99993e-08	TNC
ENSG00000041988	183.943	-0.0171889	0.232307	-0.0739924	0.941016	0.959134	THAP3
ENSG00000042062	3.55657	1.44779	1.55014	0.933972	0.350318	0.471223	RIPOR3
ENSG00000042088	513.797	-1.71276	0.147432	-11.6173	3.36597e-31	8.19284e-30	TDP1
ENSG00000042286	514.408	0.248407	0.140168	1.77221	0.0763592	0.136356	AIFM2
ENSG00000042304	2.80674	3.42399	2.15677	1.58755	0.112388	0.188168	C2orf83
ENSG00000042317	164.196	1.70984	0.251452	6.79988	1.04708e-11	8.25707e-11	SPATA7
ENSG00000042429	278.413	1.71456	0.188311	9.10494	8.63114e-20	1.18398e-18	MED17
ENSG00000042445	791.346	-0.10071	0.117702	-0.855641	0.392196	0.513773	RETSAT
ENSG00000042493	4787.6	-0.519685	0.0761674	-6.82294	8.91989e-12	7.1014e-11	CAPG
ENSG00000042753	3412.06	-0.411346	0.0773774	-5.3161	1.06013e-07	5.67422e-07	AP2S1
ENSG00000042781	3.71734	-0.45813	1.50591	-0.304221	0.760959	0.831043	USH2A
ENSG00000042832	17.0063	-0.512724	0.706408	-0.725818	0.46795	0.587004	TG
ENSG00000042980	23.4627	1.19175	0.60283	1.97693	0.0480496	0.0919044	ADAM28
ENSG00000043093	2057.35	0.912441	0.0900748	10.1298	4.074e-24	7.034e-23	DCUN1D1
ENSG00000043143	895.734	-0.731908	0.119207	-6.13978	8.26348e-10	5.45406e-09	JADE2
ENSG00000043355	168.381	-0.477959	0.229776	-2.08011	0.0375152	0.0743709	ZIC2
ENSG00000043462	14.7116	1.90561	0.793404	2.40181	0.016314	0.0360348	LCP2
ENSG00000043514	536.644	-0.220897	0.137296	-1.60891	0.107636	0.181767	TRIT1
ENSG00000044090	687.293	0.288408	0.125519	2.29772	0.0215777	0.0459479	CUL7
ENSG00000044115	7425.9	-0.551499	0.0675574	-8.16342	3.25658e-16	3.57132e-15	CTNNA1
ENSG00000044446	253.902	-0.633681	0.196902	-3.21825	0.00128974	0.00372199	PHKA2
ENSG00000044459	396.37	-0.692954	0.165942	-4.17589	2.9683e-05	0.000114859	CNTLN
ENSG00000044574	25261.3	0.881479	0.0610778	14.4321	3.25199e-47	1.41717e-45	HSPA5
ENSG00000046604	4.49511	-0.215278	1.4287	-0.150681	0.880227	0.916838	DSG2
ENSG00000046647	111.95	-0.744009	0.285443	-2.60651	0.00914703	0.0215952	GEMIN8
ENSG00000046651	409.074	0.964111	0.167324	5.76193	8.31596e-09	4.98583e-08	OFD1
ENSG00000046653	12.1798	1.86881	0.860931	2.17069	0.0299548	0.0611066	GPM6B
ENSG00000046774	3074.72	0.173093	0.0777344	2.22672	0.0259661	0.0540188	MAGEC2
ENSG00000047056	659.554	1.06278	0.129357	8.2159	2.10583e-16	2.33372e-15	WDR37
ENSG00000047188	717.369	-0.417375	0.125277	-3.33162	0.000863416	0.00258403	YTHDC2
ENSG00000047230	216.003	-0.87596	0.215825	-4.05865	4.93568e-05	0.000184202	CTPS2
ENSG00000047249	1393.36	0.787287	0.097602	8.0663	7.2461e-16	7.78383e-15	ATP6V1H
ENSG00000047315	5645.66	0.317492	0.0751805	4.22306	2.41008e-05	9.45786e-05	POLR2B
ENSG00000047346	866.345	2.29524	0.125017	18.3593	2.77984e-75	2.99907e-73	FAM214A
ENSG00000047365	33.5682	0.689171	0.500137	1.37796	0.168214	0.262716	ARAP2
ENSG00000047410	3274.41	0.427887	0.0988119	4.33032	1.48894e-05	6.02305e-05	TPR
ENSG00000047457	3.58181	2.70392	1.68789	1.60196	0.109165	0.183835	CP
ENSG00000047578	563.442	0.385523	0.135222	2.85103	0.00435772	0.011188	KATNIP
ENSG00000047579	305.755	-0.93482	0.175934	-5.31346	1.07563e-07	5.75411e-07	DTNBP1
ENSG00000047617	3.25704	-0.0955762	1.73463	-0.055099	0.95606	0.968951	ANO2
ENSG00000047621	433.831	-0.158548	0.151632	-1.04561	0.295742	0.412484	C12orf4
ENSG00000047634	989.312	0.199133	0.107749	1.84813	0.0645836	0.118154	SCML1
ENSG00000047644	1306.46	-1.11948	0.102649	-10.9059	1.08076e-27	2.20112e-26	WWC3
ENSG00000047648	3.33546	2.56756	1.78269	1.44028	0.149789	0.238828	ARHGAP6
ENSG00000047849	7876.47	-0.646405	0.0676692	-9.55242	1.26697e-21	1.90417e-20	MAP4
ENSG00000047932	1224.11	0.565831	0.101565	5.57115	2.53059e-08	1.44557e-07	GOPC
ENSG00000048028	869.39	-0.037479	0.114266	-0.327998	0.742913	0.817139	USP28
ENSG00000048052	256.285	2.71688	0.211249	12.8611	7.45385e-38	2.38416e-36	HDAC9
ENSG00000048140	782.532	-0.539227	0.117766	-4.57878	4.67693e-06	2.02972e-05	TSPAN17
ENSG00000048162	997.677	-0.381055	0.115149	-3.30924	0.000935512	0.00277855	NOP16
ENSG00000048342	241.855	-0.324295	0.196567	-1.64979	0.0989859	0.169701	CC2D2A
ENSG00000048392	3903.67	1.16352	0.0780769	14.9022	3.18717e-50	1.53284e-48	RRM2B
ENSG00000048405	760.056	1.12926	0.126819	8.90448	5.36359e-19	7.04752e-18	ZNF800
ENSG00000048471	751.041	-0.0251159	0.127184	-0.197476	0.843455	0.888037	SNX29
ENSG00000048540	3.55833	2.6948	1.71967	1.56704	0.117105	0.194548	LMO3
ENSG00000048544	1711.25	-0.248158	0.0973248	-2.54979	0.0107786	0.0249225	MRPS10
ENSG00000048649	1783.97	0.838991	0.0960915	8.73117	2.52048e-18	3.1699e-17	RSF1
ENSG00000048707	1034.64	-0.115856	0.140721	-0.823299	0.410338	0.531952	VPS13D
ENSG00000048740	21.92	0.38397	0.611904	0.6275	0.530331	0.643263	CELF2
ENSG00000048828	3872.97	-0.21823	0.0778689	-2.80253	0.00507032	0.0127857	FAM120A
ENSG00000048991	1575.23	-0.330497	0.0931855	-3.54665	0.000390159	0.00124455	R3HDM1
ENSG00000049089	140.616	-0.284621	0.247126	-1.15173	0.249434	0.359558	COL9A2
ENSG00000049130	3.67711	-1.33971	1.5373	-0.871467	0.383499	0.505298	KITLG
ENSG00000049167	397.785	0.60616	0.154521	3.92282	8.75183e-05	0.000313548	ERCC8
ENSG00000049192	50.7523	0.419752	0.413626	1.01481	0.310195	0.428278	ADAMTS6
ENSG00000049239	1865.9	-2.26803	0.107771	-21.045	2.54304e-98	4.61423e-96	H6PD
ENSG00000049245	2619.02	0.246774	0.0806231	3.06083	0.00220722	0.00606094	VAMP3
ENSG00000049246	160.66	-1.61473	0.247393	-6.52698	6.71073e-11	4.90801e-10	PER3
ENSG00000049249	131.761	1.67114	0.273766	6.10428	1.03263e-09	6.76408e-09	TNFRSF9
ENSG00000049323	2987.11	-1.29684	0.0844013	-15.3652	2.8016e-53	1.49912e-51	LTBP1
ENSG00000049449	2636.18	-0.218265	0.083624	-2.61008	0.00905214	0.0214041	RCN1
ENSG00000049541	881.221	-0.741458	0.117719	-6.29853	3.00483e-10	2.07091e-09	RFC2
ENSG00000049618	1467.15	0.387246	0.100093	3.86887	0.00010934	0.00038584	ARID1B
ENSG00000049656	4405.49	-0.317197	0.0726982	-4.3632	1.28176e-05	5.22523e-05	CLPTM1L
ENSG00000049759	2967.02	-0.279475	0.0791973	-3.52885	0.000417374	0.00132628	NEDD4L
ENSG00000049769	28.8014	1.05596	0.587388	1.79773	0.0722206	0.12986	PPP1R3F
ENSG00000049860	3229.04	-0.184424	0.0776765	-2.37426	0.017584	0.0385035	HEXB
ENSG00000049883	386.139	-0.473273	0.159647	-2.96449	0.00303184	0.00807157	PTCD2
ENSG00000050130	784.069	0.213132	0.119649	1.78131	0.0748622	0.134055	JKAMP
ENSG00000050165	1043.23	-1.30285	0.108056	-12.0572	1.7771e-33	4.84552e-32	DKK3
ENSG00000050344	3306.21	-0.487725	0.0821407	-5.93768	2.89091e-09	1.81445e-08	NFE2L3
ENSG00000050393	964.97	-0.484757	0.111576	-4.34462	1.39517e-05	5.65866e-05	MCUR1
ENSG00000050405	2721.7	-1.09924	0.0871446	-12.614	1.76818e-36	5.39618e-35	LIMA1
ENSG00000050426	799.579	0.889399	0.118791	7.48708	7.04223e-14	6.64252e-13	LETMD1
ENSG00000050438	180.979	-1.84962	0.244947	-7.55109	4.31643e-14	4.12406e-13	SLC4A8
ENSG00000050555	6.40988	-0.567366	1.13113	-0.501594	0.615953	0.716047	LAMC3
ENSG00000050748	1481.17	-0.465064	0.0967124	-4.80873	1.51889e-06	7.02072e-06	MAPK9
ENSG00000050820	1036.61	-0.774406	0.10709	-7.23137	4.78138e-13	4.26224e-12	BCAR1
ENSG00000051009	290.553	0.932043	0.19169	4.86223	1.16071e-06	5.45223e-06	FHIP1B
ENSG00000051108	5699.28	2.6937	0.0752918	35.7768	2.53208e-280	3.88752e-277	HERPUD1
ENSG00000051128	683.446	-0.685467	0.124362	-5.51186	3.55058e-08	1.99118e-07	HOMER3
ENSG00000051180	256.045	-0.101235	0.20834	-0.485915	0.627028	0.725078	RAD51
ENSG00000051341	819.161	0.663898	0.132725	5.00205	5.67241e-07	2.76541e-06	POLQ
ENSG00000051382	1628.29	-1.02857	0.0970641	-10.5968	3.08404e-26	5.94728e-25	PIK3CB
ENSG00000051596	477.944	-0.708222	0.147362	-4.80599	1.53988e-06	7.1161e-06	THOC3
ENSG00000051620	955.54	-0.114855	0.114995	-0.998784	0.3179	0.43665	HEBP2
ENSG00000051825	477.403	-0.752385	0.153352	-4.90626	9.28297e-07	4.41771e-06	MPHOSPH9
ENSG00000052126	610.763	-0.146232	0.139713	-1.04666	0.295258	0.411928	PLEKHA5
ENSG00000052723	878.367	0.625037	0.124781	5.00906	5.46953e-07	2.67237e-06	SIKE1
ENSG00000052749	1793.07	0.191851	0.089172	2.15147	0.0314389	0.0637173	RRP12
ENSG00000052795	640.941	0.729372	0.142448	5.12028	3.05084e-07	1.54195e-06	FNIP2
ENSG00000052802	3341.44	-0.356532	0.0780113	-4.57026	4.8711e-06	2.10712e-05	MSMO1
ENSG00000052841	1109.36	0.470789	0.107733	4.36998	1.24259e-05	5.07902e-05	TTC17
ENSG00000053108	9.39682	-0.193566	0.936874	-0.206609	0.836315	0.885002	FSTL4
ENSG00000053254	571.925	0.0582096	0.135126	0.43078	0.666628	0.75727	FOXN3
ENSG00000053371	768.24	-0.684306	0.123095	-5.55919	2.71026e-08	1.54246e-07	AKR7A2
ENSG00000053372	1490.37	-0.442179	0.0979368	-4.51494	6.33344e-06	2.70394e-05	MRTO4
ENSG00000053438	13.3556	4.14239	1.10653	3.74359	0.000181409	0.000615669	NNAT
ENSG00000053501	196.489	-0.907501	0.222266	-4.08295	4.44684e-05	0.000167493	USE1
ENSG00000053524	118.13	-0.399459	0.269183	-1.48397	0.137817	0.223046	MCF2L2
ENSG00000053702	12.022	0.738594	0.847687	0.871306	0.383587	0.505381	NRIP2
ENSG00000053747	33.6163	-1.32468	0.520461	-2.54521	0.0109212	0.0252142	LAMA3
ENSG00000053770	973.591	1.31081	0.111782	11.7265	9.32163e-32	2.31406e-30	AP5M1
ENSG00000053900	455.864	0.237226	0.149953	1.582	0.11365	0.189946	ANAPC4
ENSG00000054116	1092.51	-0.218905	0.104897	-2.08685	0.0369016	0.0733366	TRAPPC3
ENSG00000054118	5227.6	0.254948	0.0735288	3.46732	0.000525679	0.0016381	THRAP3
ENSG00000054148	568.971	-0.323753	0.133567	-2.42391	0.0153544	0.0341877	PHPT1
ENSG00000054267	1691.01	1.85858	0.104109	17.8523	2.77276e-71	2.67351e-69	ARID4B
ENSG00000054277	231.33	-0.907982	0.20104	-4.51643	6.28907e-06	2.68557e-05	OPN3
ENSG00000054282	496.37	-0.285977	0.143804	-1.98866	0.046739	0.0897588	SDCCAG8
ENSG00000054356	5.96456	-0.362921	1.21428	-0.298877	0.765034	0.834298	PTPRN
ENSG00000054392	108.568	-0.891331	0.282752	-3.15235	0.00161965	0.00457429	HHAT
ENSG00000054523	2255.59	0.0381181	0.113244	0.336601	0.736418	0.812412	KIF1B
ENSG00000054598	272.916	-0.0982595	0.185924	-0.528493	0.597157	0.701096	FOXC1
ENSG00000054611	451.229	-0.910468	0.149893	-6.07412	1.24668e-09	8.11827e-09	TBC1D22A
ENSG00000054654	954.147	0.469872	0.328638	1.42975	0.152788	0.242581	SYNE2
ENSG00000054690	229.876	0.628709	0.199474	3.15184	0.00162244	0.00458089	PLEKHH1
ENSG00000054793	92.3933	-2.03115	0.351107	-5.78497	7.25259e-09	4.37457e-08	ATP9A
ENSG00000054803	35.0009	-1.0533	0.495264	-2.12674	0.0334414	0.067223	CBLN4
ENSG00000054965	1681.66	-0.517572	0.095422	-5.42403	5.82697e-08	3.20034e-07	FAM168A
ENSG00000054967	296.69	0.534524	0.180274	2.96506	0.00302623	0.00805878	RELT
ENSG00000055044	2605.15	-0.0314846	0.0809939	-0.388727	0.697478	0.782323	NOP58
ENSG00000055070	4932.91	-0.435153	0.0758285	-5.73864	9.54376e-09	5.68948e-08	SZRD1
ENSG00000055130	1715.24	0.183241	0.0903189	2.02882	0.0424762	0.0827508	CUL1
ENSG00000055147	462.221	-0.380523	0.145281	-2.61923	0.00881284	0.0208976	FAM114A2
ENSG00000055163	780.186	-0.334767	0.118475	-2.82565	0.00471854	0.0119712	CYFIP2
ENSG00000055208	3616.05	0.592536	0.0756261	7.83507	4.68577e-15	4.75946e-14	TAB2
ENSG00000055211	1195.65	-0.0161775	0.102084	-0.158472	0.874085	0.91182	GINM1
ENSG00000055332	3927.23	0.95366	0.0798311	11.946	6.81537e-33	1.80648e-31	EIF2AK2
ENSG00000055483	892.398	0.5013	0.116247	4.31237	1.61511e-05	6.50708e-05	USP36
ENSG00000055609	1455.79	1.20929	0.3593	3.36568	0.000763557	0.00230992	KMT2C
ENSG00000055732	3.35221	5.2577	2.06758	2.54292	0.010993	0.0253446	MCOLN3
ENSG00000055917	3275.78	0.270612	0.0769667	3.51597	0.000438158	0.00138593	PUM2
ENSG00000055950	855.613	-0.387336	0.113713	-3.40627	0.00065857	0.00201262	MRPL43
ENSG00000055957	4.04279	1.69796	1.47072	1.15452	0.248289	0.35819	ITIH1
ENSG00000056050	526.172	-0.30733	0.137772	-2.23071	0.0257001	0.0535661	HPF1
ENSG00000056097	5082.24	0.732782	0.0716131	10.2325	1.41791e-24	2.51333e-23	ZFR
ENSG00000056277	316.24	0.807705	0.182252	4.4318	9.34508e-06	3.89148e-05	ZNF280C
ENSG00000056291	229.296	0.578283	0.19785	2.92284	0.00346856	0.00911869	NPFFR2
ENSG00000056487	119.628	0.210837	0.269194	0.783216	0.4335	0.554737	PHF21B
ENSG00000056558	814.178	-0.519988	0.123188	-4.2211	2.43112e-05	9.53107e-05	TRAF1
ENSG00000056586	1722.12	1.63486	0.104685	15.617	5.577e-55	3.20782e-53	RC3H2
ENSG00000056736	56.1285	0.0389543	0.38939	0.100039	0.920313	0.947088	IL17RB
ENSG00000056972	633.895	0.265566	0.128307	2.06976	0.0384746	0.0759559	TRAF3IP2
ENSG00000057019	14403.8	-1.59224	0.0685325	-23.2333	2.098e-119	5.36845e-117	DCBLD2
ENSG00000057252	2431.04	-0.0447653	0.0845395	-0.529519	0.596445	0.700788	SOAT1
ENSG00000057294	33.9653	-1.03522	0.508474	-2.03594	0.0417561	0.0815469	PKP2
ENSG00000057608	7877.39	-0.149537	0.069756	-2.14372	0.0320552	0.0648217	GDI2
ENSG00000057657	6.68889	-0.427906	1.11508	-0.383744	0.701168	0.7852	PRDM1
ENSG00000057663	980.432	-0.152538	0.109499	-1.39306	0.163603	0.257023	ATG5
ENSG00000057704	766.45	-2.14045	0.128559	-16.6495	3.05061e-62	2.24676e-60	TMCC3
ENSG00000057757	881.732	1.00973	0.114352	8.83002	1.04656e-18	1.34763e-17	PITHD1
ENSG00000057935	461.993	-0.48324	0.1463	-3.30307	0.000956319	0.00283361	MTA3
ENSG00000058056	678.644	-1.10394	0.12605	-8.75792	1.98895e-18	2.52368e-17	USP13
ENSG00000058063	2726.49	0.147086	0.0871835	1.68708	0.0915872	0.158997	ATP11B
ENSG00000058085	2730.08	-0.648048	0.0856994	-7.56188	3.97291e-14	3.81045e-13	LAMC2
ENSG00000058091	685.892	-0.772789	0.133508	-5.78832	7.10926e-09	4.29071e-08	CDK14
ENSG00000058262	12859.5	0.756219	0.0640056	11.8149	3.26988e-32	8.30325e-31	SEC61A1
ENSG00000058272	2160.18	0.375071	0.0906139	4.13922	3.48484e-05	0.000133424	PPP1R12A
ENSG00000058335	12.9814	-0.716744	0.802932	-0.892658	0.37204	0.494443	RASGRF1
ENSG00000058404	8.04322	-6.40213	1.74325	-3.67252	0.00024017	0.000797464	CAMK2B
ENSG00000058453	186.793	0.126314	0.216691	0.582924	0.559944	0.668737	CROCC
ENSG00000058600	876.636	-0.174647	0.112439	-1.55326	0.120362	0.198915	POLR3E
ENSG00000058668	2334.02	-2.29883	0.109392	-21.0146	4.8199e-98	8.58932e-96	ATP2B4
ENSG00000058673	53.0977	0.762235	0.425214	1.79259	0.073038	0.131224	ZC3H11A
ENSG00000058729	1227.76	1.57177	0.108089	14.5413	6.62848e-48	2.9465e-46	RIOK2
ENSG00000058799	329.132	-0.394337	0.169367	-2.3283	0.019896	0.0429096	YIPF1
ENSG00000058804	2266.86	-0.591719	0.0854254	-6.92673	4.30667e-12	3.52571e-11	NDC1
ENSG00000058866	1081.59	-0.102667	0.104379	-0.983597	0.325314	0.444583	DGKG
ENSG00000059122	545.953	0.481205	0.13704	3.51143	0.000445706	0.00140735	FLYWCH1
ENSG00000059145	299.117	1.31054	0.180206	7.27245	3.53026e-13	3.18106e-12	UNKL
ENSG00000059377	37.114	-0.230082	0.470558	-0.488955	0.624874	0.723752	TBXAS1
ENSG00000059378	368.512	1.4767	0.169124	8.73147	2.5138e-18	3.16349e-17	PARP12
ENSG00000059573	1537.79	-0.53611	0.0971026	-5.52107	3.36945e-08	1.89706e-07	ALDH18A1
ENSG00000059588	673.779	-0.899529	0.141558	-6.35447	2.09144e-10	1.45955e-09	TARBP1
ENSG00000059691	363.865	-0.393495	0.160586	-2.45037	0.0142709	0.0320576	GATB
ENSG00000059728	937.304	1.92394	0.11746	16.3794	2.68192e-60	1.85863e-58	MXD1
ENSG00000059758	2958.29	0.167228	0.0857893	1.94929	0.0512613	0.0972829	CDK17
ENSG00000059769	290.099	1.00948	0.179525	5.62306	1.87609e-08	1.08568e-07	DNAJC25
ENSG00000059804	1992.2	-0.383418	0.093162	-4.11561	3.86163e-05	0.00014692	SLC2A3
ENSG00000059915	20.8431	1.00746	0.65803	1.53102	0.125764	0.206374	PSD
ENSG00000060069	737.464	0.464647	0.128154	3.6257	0.000288184	0.000942928	CTDP1
ENSG00000060138	5709.15	0.770687	0.0759972	10.141	3.63391e-24	6.29048e-23	YBX3
ENSG00000060140	43.9068	0.811335	0.442202	1.83476	0.066541	0.121099	STYK1
ENSG00000060237	5826.61	-0.290682	0.0890815	-3.2631	0.00110201	0.00321894	WNK1
ENSG00000060339	2893.31	0.759014	0.0798993	9.49962	2.10648e-21	3.13756e-20	CCAR1
ENSG00000060491	1044.01	0.0973274	0.115443	0.84308	0.399184	0.521148	OGFR
ENSG00000060558	4.2639	0.997473	1.38388	0.72078	0.471045	0.590218	GNA15
ENSG00000060566	4.86512	-1.8866	1.37059	-1.37648	0.168672	0.263194	CREB3L3
ENSG00000060642	176.903	-0.708405	0.231467	-3.0605	0.00220967	0.00606642	PIGV
ENSG00000060656	386.92	-1.99443	0.173511	-11.4945	1.40592e-30	3.30514e-29	PTPRU
ENSG00000060688	1126.69	-0.3625	0.109891	-3.29871	0.00097129	0.00287285	SNRNP40
ENSG00000060709	2.99099	0.112506	1.61738	0.0695607	0.944543	0.961451	RIMBP2
ENSG00000060749	1681.57	-0.177987	0.100873	-1.76447	0.0776526	0.138332	QSER1
ENSG00000060762	372.087	-0.0520922	0.188929	-0.275724	0.78276	0.846918	MPC1
ENSG00000060971	364.4	-0.10959	0.162152	-0.675847	0.499138	0.615469	ACAA1
ENSG00000060982	6577.29	-0.29983	0.0680424	-4.40653	1.05042e-05	4.33974e-05	BCAT1
ENSG00000061273	710.663	-0.215799	0.121643	-1.77404	0.0760568	0.13595	HDAC7
ENSG00000061337	3.40661	-1.76557	1.62055	-1.08949	0.27594	0.389883	LZTS1
ENSG00000061492	20.6732	-2.50341	0.715626	-3.49822	0.000468376	0.00147376	WNT8A
ENSG00000061656	6.39246	-1.04865	1.17212	-0.894659	0.37097	0.493316	SPAG4
ENSG00000061676	6498.38	0.152757	0.0681141	2.24267	0.0249182	0.0521541	NCKAP1
ENSG00000061794	1357.57	0.0121292	0.104677	0.115872	0.907754	0.937583	MRPS35
ENSG00000061918	131.413	-0.757706	0.262612	-2.88526	0.00391086	0.0101346	GUCY1B1
ENSG00000061936	1531.43	0.479352	0.0964331	4.97083	6.6667e-07	3.22103e-06	SFSWAP
ENSG00000061938	924.452	-0.265414	0.111264	-2.38545	0.0170581	0.037496	TNK2
ENSG00000061987	891.092	0.379811	0.119232	3.18548	0.00144515	0.0041288	MON2
ENSG00000062194	2758.85	1.20987	0.0808428	14.9657	1.2305e-50	6.01952e-49	GPBP1
ENSG00000062282	226.339	-4.01291	0.274647	-14.6111	2.38476e-48	1.08176e-46	DGAT2
ENSG00000062370	215.959	1.84881	0.214238	8.62969	6.15163e-18	7.56503e-17	ZNF112
ENSG00000062485	5256.11	-0.366559	0.0704058	-5.20638	1.92563e-07	1.00166e-06	CS
ENSG00000062582	133.349	-0.0347888	0.271028	-0.128359	0.897865	0.930258	MRPS24
ENSG00000062598	464.934	-0.431369	0.145983	-2.95492	0.00312752	0.00830081	ELMO2
ENSG00000062650	2932.75	0.628174	0.0860595	7.2993	2.89269e-13	2.62195e-12	WAPL
ENSG00000062716	1832.83	-0.581347	0.0964324	-6.02854	1.65443e-09	1.06347e-08	VMP1
ENSG00000062725	1425.07	1.06192	0.101943	10.4169	2.07691e-25	3.86689e-24	APPBP2
ENSG00000062822	912.255	-1.05798	0.117305	-9.01907	1.89686e-19	2.55806e-18	POLD1
ENSG00000063046	14294.5	-0.294797	0.0667028	-4.41956	9.8901e-06	4.09962e-05	EIF4B
ENSG00000063169	171.02	0.443669	0.226174	1.96162	0.0498063	0.0949279	BICRA
ENSG00000063176	192.009	-0.386734	0.218328	-1.77134	0.0765038	0.136553	SPHK2
ENSG00000063177	6266.44	0.25763	0.076628	3.36208	0.000773567	0.00233686	RPL18
ENSG00000063180	32.6347	-0.900775	0.513408	-1.7545	0.0793446	0.140856	CA11
ENSG00000063241	374.037	-0.880971	0.162296	-5.42818	5.69316e-08	3.13202e-07	ISOC2
ENSG00000063244	3886.95	-0.1978	0.0760832	-2.59979	0.00932814	0.021963	U2AF2
ENSG00000063245	2574.34	-0.459213	0.0826443	-5.5565	2.75244e-08	1.56602e-07	EPN1
ENSG00000063322	740.882	-0.337092	0.121079	-2.78407	0.00536812	0.0134467	MED29
ENSG00000063438	30.561	2.11892	0.556546	3.80727	0.000140508	0.000485528	AHRR
ENSG00000063587	363.387	1.0596	0.166619	6.35941	2.0253e-10	1.41636e-09	ZNF275
ENSG00000063601	3.90268	-1.45973	1.49329	-0.977525	0.328309	0.447866	MTMR1
ENSG00000063660	846.793	-0.495167	0.115554	-4.28514	1.82624e-05	7.2973e-05	GPC1
ENSG00000063761	31.145	-0.25074	0.512078	-0.489653	0.62438	0.723399	ADCK1
ENSG00000063854	476.72	0.0796964	0.148458	0.536829	0.591386	0.696863	HAGH
ENSG00000063978	1693.55	0.572998	0.0929512	6.1645	7.07056e-10	4.69934e-09	RNF4
ENSG00000064012	1108.59	-0.332579	0.10856	-3.06355	0.00218725	0.00601313	CASP8
ENSG00000064042	5.886	2.85959	1.35206	2.11499	0.0344304	0.0689818	LIMCH1
ENSG00000064102	1161.41	-0.265284	0.101906	-2.60322	0.00923539	0.021778	INTS13
ENSG00000064115	3196.56	-0.686614	0.0809254	-8.48453	2.16592e-17	2.57013e-16	TM7SF3
ENSG00000064199	186.452	-0.911583	0.228735	-3.98532	6.73904e-05	0.000246526	SPA17
ENSG00000064201	7.69603	-2.32353	1.20955	-1.92098	0.0547338	0.102832	TSPAN32
ENSG00000064225	318.188	-0.3023	0.171816	-1.75944	0.0785031	0.139622	ST3GAL6
ENSG00000064270	56.1108	-0.689661	0.397189	-1.73635	0.0825012	0.145721	ATP2C2
ENSG00000064300	2.67756	-1.2713	1.888	-0.673357	0.50072	0.617058	NGFR
ENSG00000064309	370.825	-1.27	0.173305	-7.3281	2.33439e-13	2.12652e-12	CDON
ENSG00000064313	1905.23	0.164796	0.0878548	1.87578	0.0606856	0.112057	TAF2
ENSG00000064393	2584.15	-0.255018	0.110715	-2.30338	0.0212575	0.0454428	HIPK2
ENSG00000064419	1578.68	-0.308457	0.0945373	-3.2628	0.00110317	0.00322185	TNPO3
ENSG00000064490	349.839	-0.80938	0.166421	-4.86345	1.15356e-06	5.41994e-06	RFXANK
ENSG00000064545	209.597	-0.281065	0.207822	-1.35243	0.176237	0.272464	TMEM161A
ENSG00000064547	23.0433	1.4427	0.616323	2.34082	0.0192414	0.0417298	LPAR2
ENSG00000064601	1404.76	-0.54156	0.0985671	-5.49432	3.92213e-08	2.19523e-07	CTSA
ENSG00000064607	2117.58	1.04435	0.0885135	11.7988	3.96009e-32	1.0005e-30	SUGP2
ENSG00000064651	1090.33	0.116897	0.10491	1.11425	0.26517	0.377742	SLC12A2
ENSG00000064652	193.271	-0.184354	0.220705	-0.835295	0.403551	0.525475	SNX24
ENSG00000064666	1375.25	-1.05939	0.103513	-10.2344	1.39052e-24	2.47136e-23	CNN2
ENSG00000064687	69.5607	0.295305	0.347845	0.848955	0.395906	0.517546	ABCA7
ENSG00000064692	13.9903	-1.00152	0.784669	-1.27636	0.201829	0.303862	SNCAIP
ENSG00000064703	853.76	0.614873	0.115162	5.33922	9.33477e-08	5.02597e-07	DDX20
ENSG00000064726	3412.41	-0.0613711	0.080113	-0.766057	0.443642	0.564545	BTBD1
ENSG00000064763	812.35	-1.00945	0.122579	-8.23511	1.79397e-16	1.99476e-15	FAR2
ENSG00000064787	7.28891	-1.34559	1.10412	-1.2187	0.222959	0.329531	BCAS1
ENSG00000064886	42.4936	-0.392508	0.447304	-0.877496	0.380217	0.501857	CHI3L2
ENSG00000064932	507.427	-0.620123	0.141235	-4.39073	1.12972e-05	4.64142e-05	SBNO2
ENSG00000064933	540.668	0.108859	0.141838	0.767488	0.442791	0.563699	PMS1
ENSG00000064961	878.718	-0.718178	0.121706	-5.90095	3.61425e-09	2.24585e-08	HMG20B
ENSG00000064995	637.348	0.966165	0.129477	7.46207	8.51748e-14	8.01132e-13	TAF11
ENSG00000064999	734.357	0.0748491	0.123266	0.607217	0.543707	0.654672	ANKS1A
ENSG00000065000	4202.91	-0.114602	0.0772248	-1.484	0.137809	0.223046	AP3D1
ENSG00000065029	155.533	-0.731566	0.240683	-3.03954	0.00236941	0.00646318	ZNF76
ENSG00000065054	378.448	-0.969211	0.168748	-5.74355	9.27118e-09	5.53691e-08	SLC9A3R2
ENSG00000065057	218.116	-1.53897	0.22053	-6.9785	2.98341e-12	2.47181e-11	NTHL1
ENSG00000065060	1717.49	0.889509	0.111395	7.98521	1.40282e-15	1.47208e-14	UHRF1BP1
ENSG00000065135	4188.29	-0.0691522	0.0778189	-0.888629	0.374202	0.496623	GNAI3
ENSG00000065150	7184.25	-0.739749	0.0676387	-10.9368	7.68921e-28	1.57404e-26	IPO5
ENSG00000065154	3053.02	-0.0050268	0.080814	-0.0622021	0.950402	0.965151	OAT
ENSG00000065183	2502.14	-0.567352	0.0874333	-6.48897	8.64241e-11	6.26567e-10	WDR3
ENSG00000065243	1993.69	0.534561	0.0905741	5.90192	3.59287e-09	2.23326e-08	PKN2
ENSG00000065268	454.844	-1.25428	0.151228	-8.29394	1.09556e-16	1.23818e-15	WDR18
ENSG00000065308	2284.01	-1.05088	0.0872816	-12.0401	2.18812e-33	5.9338e-32	TRAM2
ENSG00000065328	1345.3	-0.0187007	0.0971235	-0.192545	0.847315	0.890879	MCM10
ENSG00000065357	933.971	-0.626371	0.110669	-5.65988	1.51483e-08	8.84565e-08	DGKA
ENSG00000065361	46.3522	-1.37356	0.462409	-2.97044	0.00297377	0.00793601	ERBB3
ENSG00000065413	839.403	-0.589218	0.115719	-5.09178	3.54709e-07	1.77836e-06	ANKRD44
ENSG00000065427	5516.02	-0.107394	0.0727507	-1.47619	0.139894	0.225628	KARS1
ENSG00000065457	824.044	-1.22214	0.120903	-10.1084	5.06909e-24	8.69192e-23	ADAT1
ENSG00000065485	1460.77	0.109886	0.100276	1.09583	0.273151	0.38638	PDIA5
ENSG00000065491	415.872	0.0773141	0.165023	0.468505	0.639423	0.734941	TBC1D22B
ENSG00000065518	1425.49	0.0171463	0.0980376	0.174896	0.861162	0.90126	NDUFB4
ENSG00000065526	1914.15	0.2428	0.217893	1.11431	0.265146	0.377734	SPEN
ENSG00000065534	7117.48	-1.51991	0.0772565	-19.6736	3.63389e-86	5.18062e-84	MYLK
ENSG00000065548	3590.08	0.792482	0.079061	10.0237	1.1996e-23	2.01709e-22	ZC3H15
ENSG00000065559	953.591	0.449946	0.110263	4.08065	4.49103e-05	0.000168966	MAP2K4
ENSG00000065600	334.665	0.0269937	0.166201	0.162416	0.870978	0.909169	PACC1
ENSG00000065609	4.68126	5.73783	1.91937	2.98944	0.00279488	0.00750378	SNAP91
ENSG00000065613	2769.27	0.0499089	0.0815332	0.612129	0.540452	0.651736	SLK
ENSG00000065615	656.648	0.345635	0.132534	2.60789	0.00911017	0.0215234	CYB5R4
ENSG00000065618	570.75	-1.16317	0.135312	-8.59623	8.23767e-18	1.0056e-16	COL17A1
ENSG00000065621	60.7124	-0.530992	0.381381	-1.39229	0.163836	0.257338	GSTO2
ENSG00000065665	268.618	0.859479	0.198088	4.33887	1.43218e-05	5.8017e-05	SEC61A2
ENSG00000065675	44.2274	0.595883	0.435031	1.36975	0.170765	0.265892	PRKCQ
ENSG00000065802	841.607	-0.390621	0.119652	-3.26465	0.00109601	0.00320609	ASB1
ENSG00000065809	1189.73	1.03075	0.102268	10.079	6.8442e-24	1.16655e-22	FAM107B
ENSG00000065833	2431.92	0.484189	0.084702	5.71639	1.08812e-08	6.43871e-08	ME1
ENSG00000065882	1995.87	-0.630526	0.0872877	-7.22353	5.06542e-13	4.49536e-12	TBC1D1
ENSG00000065883	1838.64	0.363759	0.0913845	3.98053	6.87627e-05	0.00025104	CDK13
ENSG00000065911	6226.66	-0.0465524	0.0749575	-0.621051	0.534566	0.646826	MTHFD2
ENSG00000065923	1117.3	-1.46547	0.113366	-12.9268	3.17565e-38	1.02396e-36	SLC9A7
ENSG00000065970	766.838	0.194347	0.125581	1.54758	0.121723	0.200723	FOXJ2
ENSG00000065978	25699.9	0.110813	0.0659809	1.67947	0.0930602	0.161068	YBX1
ENSG00000065989	276.293	-0.679756	0.189523	-3.58667	0.000334933	0.00108205	PDE4A
ENSG00000066027	879.5	-0.537179	0.113059	-4.7513	2.0211e-06	9.19694e-06	PPP2R5A
ENSG00000066032	2.85033	5.02276	2.1554	2.33032	0.0197893	0.0427139	CTNNA2
ENSG00000066044	2813.29	-0.414764	0.0843082	-4.91962	8.67138e-07	4.1385e-06	ELAVL1
ENSG00000066056	2998.96	-0.525649	0.0783	-6.71327	1.90314e-11	1.46602e-10	TIE1
ENSG00000066084	2790.6	-0.823	0.087971	-9.35535	8.33233e-21	1.19989e-19	DIP2B
ENSG00000066117	1402.63	0.0728147	0.101694	0.716019	0.47398	0.593076	SMARCD1
ENSG00000066135	896.808	0.021154	0.122653	0.17247	0.863068	0.902687	KDM4A
ENSG00000066136	817.757	-0.228127	0.120562	-1.89221	0.0584635	0.108496	NFYC
ENSG00000066230	82.4307	-0.746041	0.32374	-2.30444	0.0211978	0.0453275	SLC9A3
ENSG00000066248	25.7738	-0.755429	0.572735	-1.31898	0.187174	0.286094	NGEF
ENSG00000066279	2519.87	0.419236	0.0995665	4.21062	2.54673e-05	9.96085e-05	ASPM
ENSG00000066322	1599.04	-0.556466	0.0973303	-5.7173	1.08231e-08	6.40815e-08	ELOVL1
ENSG00000066379	441.707	0.176028	0.164837	1.0679	0.285567	0.400959	POLR1H
ENSG00000066405	26.9826	1.97084	0.587181	3.35645	0.000789505	0.00237889	CLDN18
ENSG00000066422	1410.14	1.18442	0.104784	11.3035	1.26119e-29	2.8347e-28	ZBTB11
ENSG00000066427	300.771	-0.0663897	0.17902	-0.37085	0.710749	0.792771	ATXN3
ENSG00000066455	1123.97	0.984594	0.109078	9.02648	1.77282e-19	2.3924e-18	GOLGA5
ENSG00000066557	623.553	0.0183817	0.133351	0.137844	0.890363	0.924597	LRRC40
ENSG00000066583	522.084	-1.17272	0.142374	-8.23687	1.76773e-16	1.96777e-15	ISOC1
ENSG00000066629	362.693	-0.984976	0.169684	-5.80477	6.44559e-09	3.9067e-08	EML1
ENSG00000066651	343.975	-0.0928399	0.165898	-0.55962	0.575739	0.68286	TRMT11
ENSG00000066654	1313.84	0.60411	0.101501	5.95176	2.65277e-09	1.6713e-08	THUMPD1
ENSG00000066697	1493.11	0.198224	0.0967004	2.04988	0.0403763	0.0791077	MSANTD3
ENSG00000066739	875.308	0.611721	0.129521	4.72293	2.32465e-06	1.05044e-05	ATG2B
ENSG00000066777	2014.46	0.127959	0.113814	1.12428	0.260893	0.372686	ARFGEF1
ENSG00000066827	121.19	-0.959856	0.290431	-3.30493	0.000949991	0.00281695	ZFAT
ENSG00000066855	1172.89	-0.22106	0.104505	-2.11531	0.0344032	0.0689342	MTFR1
ENSG00000066923	11.1273	1.37556	0.875868	1.57052	0.116295	0.193375	STAG3
ENSG00000066926	410.71	-0.686944	0.154425	-4.44839	8.6518e-06	3.61863e-05	FECH
ENSG00000066933	1061.39	-0.11215	0.135991	-0.824685	0.409551	0.531321	MYO9A
ENSG00000067057	5225.47	-1.00952	0.0765599	-13.186	1.05626e-39	3.56112e-38	PFKP
ENSG00000067064	3650.12	0.00953769	0.0767025	0.124347	0.901041	0.932498	IDI1
ENSG00000067066	2146.14	-0.101988	0.0858965	-1.18734	0.235095	0.343464	SP100
ENSG00000067082	4474.9	0.371446	0.0766523	4.84586	1.26067e-06	5.88854e-06	KLF6
ENSG00000067113	117.831	0.674403	0.285719	2.36037	0.0182568	0.0398021	PLPP1
ENSG00000067141	273.843	-0.22783	0.185294	-1.22956	0.218862	0.324393	NEO1
ENSG00000067167	3733.82	1.18012	0.226725	5.20508	1.93913e-07	1.00763e-06	TRAM1
ENSG00000067177	631.585	-0.578144	0.132776	-4.35427	1.33512e-05	5.42942e-05	PHKA1
ENSG00000067182	2146.68	-0.776779	0.0872143	-8.90656	5.26425e-19	6.92155e-18	TNFRSF1A
ENSG00000067191	137.02	-0.23691	0.250568	-0.945492	0.344408	0.465374	CACNB1
ENSG00000067208	438.63	0.24748	0.148578	1.66566	0.0957809	0.165214	EVI5
ENSG00000067221	190.403	-0.870938	0.220097	-3.95706	7.58771e-05	0.000275151	STOML1
ENSG00000067225	70510.4	-0.721375	0.0604886	-11.9258	8.68387e-33	2.28355e-31	PKM
ENSG00000067248	1107.59	0.751149	0.104259	7.20464	5.81966e-13	5.13959e-12	DHX29
ENSG00000067334	2489.07	0.939236	0.0842498	11.1482	7.30429e-29	1.58809e-27	DNTTIP2
ENSG00000067365	364.982	1.3686	0.16982	8.05912	7.6843e-16	8.23247e-15	METTL22
ENSG00000067369	1446.04	-0.424397	0.107234	-3.95769	7.56781e-05	0.000274479	TP53BP1
ENSG00000067533	843.959	0.133619	0.114814	1.16379	0.244508	0.353914	RRP15
ENSG00000067560	14319.3	-0.229876	0.0675779	-3.40164	0.000669833	0.00204547	RHOA
ENSG00000067596	1672.05	-0.274415	0.0932433	-2.943	0.00325044	0.00860076	DHX8
ENSG00000067601	40.1311	-0.668125	0.48039	-1.3908	0.164286	0.257843	PMS2P4
ENSG00000067606	41.9264	-1.12077	0.477487	-2.34723	0.0189136	0.0410679	PRKCZ
ENSG00000067704	3731.86	-0.875707	0.0780673	-11.2173	3.35201e-29	7.40075e-28	IARS2
ENSG00000067715	6.14598	3.57343	1.46595	2.43762	0.0147845	0.0330478	SYT1
ENSG00000067798	101.868	-0.414236	0.305418	-1.35629	0.175007	0.270961	NAV3
ENSG00000067829	614.206	-0.246052	0.129962	-1.89326	0.0583228	0.108315	IDH3G
ENSG00000067836	37.7115	-0.981673	0.474243	-2.06998	0.0384544	0.0759236	ROGDI
ENSG00000067900	1992.42	0.293616	0.0910597	3.22443	0.00126224	0.00364904	ROCK1
ENSG00000067955	3075.12	0.274914	0.0832357	3.30284	0.000957114	0.00283554	CBFB
ENSG00000067992	580.778	-0.708808	0.147526	-4.80464	1.55033e-06	7.16275e-06	PDK3
ENSG00000068001	352.833	-0.877231	0.16542	-5.30304	1.1389e-07	6.07302e-07	HYAL2
ENSG00000068024	329.519	-0.718784	0.175142	-4.10401	4.0605e-05	0.000153783	HDAC4
ENSG00000068028	289.417	0.615427	0.187039	3.29036	0.00100058	0.00295248	RASSF1
ENSG00000068078	30.9438	-0.949615	0.568345	-1.67084	0.0947528	0.163681	FGFR3
ENSG00000068079	302.604	0.0408276	0.173496	0.235322	0.813959	0.873336	IFI35
ENSG00000068097	518.877	-0.972753	0.152578	-6.37546	1.82414e-10	1.28288e-09	HEATR6
ENSG00000068120	2070.02	-0.0793789	0.0870252	-0.912137	0.361696	0.483012	COASY
ENSG00000068137	181.127	0.129523	0.220728	0.586798	0.557339	0.666703	PLEKHH3
ENSG00000068305	1596.02	0.102904	0.0942306	1.09204	0.274814	0.388457	MEF2A
ENSG00000068308	1265.55	0.434455	0.0992908	4.37558	1.21108e-05	4.95732e-05	OTUD5
ENSG00000068323	1371.88	0.0158501	0.0979947	0.161744	0.871507	0.909512	TFE3
ENSG00000068354	297.638	-0.680776	0.176885	-3.8487	0.000118746	0.000416237	TBC1D25
ENSG00000068366	3848.54	-0.39845	0.0769975	-5.17484	2.28106e-07	1.174e-06	ACSL4
ENSG00000068383	514.792	-0.753262	0.139577	-5.39676	6.78559e-08	3.70138e-07	INPP5A
ENSG00000068394	596.286	0.0448976	0.13583	0.330543	0.74099	0.815761	GPKOW
ENSG00000068400	760.604	0.139897	0.12302	1.13718	0.255462	0.366212	GRIPAP1
ENSG00000068438	992.885	-0.789544	0.10917	-7.23227	4.7497e-13	4.23589e-12	FTSJ1
ENSG00000068489	4764.96	-0.506056	0.0752055	-6.72898	1.7086e-11	1.32178e-10	PRR11
ENSG00000068650	911.787	-0.729869	0.113665	-6.42124	1.35166e-10	9.61774e-10	ATP11A
ENSG00000068654	1196.16	-0.238386	0.111473	-2.13851	0.0324751	0.0654652	POLR1A
ENSG00000068697	4561.87	0.0789756	0.0726605	1.08691	0.277076	0.390989	LAPTM4A
ENSG00000068724	404.645	-1.12784	0.157784	-7.14799	8.80592e-13	7.63499e-12	TTC7A
ENSG00000068745	1068.45	0.958048	0.108207	8.85388	8.45288e-19	1.09411e-17	IP6K2
ENSG00000068784	304.339	-1.34123	0.178598	-7.50976	5.92344e-14	5.60312e-13	SRBD1
ENSG00000068796	2080.16	0.185187	0.0883362	2.09639	0.0360479	0.071817	KIF2A
ENSG00000068878	4519.72	0.549668	0.0795228	6.91207	4.77623e-12	3.89733e-11	PSME4
ENSG00000068885	331.516	0.109536	0.167524	0.653851	0.513208	0.628065	IFT80
ENSG00000068903	461.534	-0.154851	0.145836	-1.06181	0.28832	0.40417	SIRT2
ENSG00000068912	2900.08	0.625057	0.0789159	7.92055	2.36461e-15	2.4517e-14	ERLEC1
ENSG00000068971	119.159	-0.558755	0.274256	-2.03735	0.0416153	0.0813038	PPP2R5B
ENSG00000068976	7.68224	3.92871	1.41622	2.77409	0.00553556	0.0138226	PYGM
ENSG00000069011	336.43	-1.13515	0.170911	-6.64177	3.09944e-11	2.34502e-10	PITX1
ENSG00000069018	4.36715	4.11049	1.91287	2.14886	0.0316454	0.0640904	TRPC7
ENSG00000069020	562.522	-1.60206	0.157157	-10.194	2.10853e-24	3.69918e-23	MAST4
ENSG00000069188	2.69835	-0.672438	1.74502	-0.385346	0.699981	0.78409	SDK2
ENSG00000069248	1144.16	-0.270207	0.104354	-2.58932	0.00961653	0.0225648	NUP133
ENSG00000069275	10338	-0.471889	0.0671869	-7.02353	2.16324e-12	1.80956e-11	NUCKS1
ENSG00000069329	3943.3	0.154932	0.0797125	1.94363	0.0519399	0.098393	VPS35
ENSG00000069345	2427.26	0.131541	0.0883641	1.48862	0.136586	0.22142	DNAJA2
ENSG00000069399	106.124	-0.715683	0.293162	-2.44126	0.0146363	0.0327679	BCL3
ENSG00000069424	93.2258	-0.539853	0.304013	-1.77576	0.0757726	0.135491	KCNAB2
ENSG00000069431	12.4599	7.15051	1.63622	4.37015	1.24163e-05	5.07613e-05	ABCC9
ENSG00000069493	98.8945	0.901886	0.302778	2.97871	0.00289465	0.00773729	CLEC2D
ENSG00000069509	382.857	-0.11907	0.159792	-0.745153	0.456179	0.576295	FUNDC1
ENSG00000069667	59.8581	1.7753	0.410002	4.32998	1.49121e-05	6.03103e-05	RORA
ENSG00000069696	18.4497	0.523348	0.7166	0.730321	0.465194	0.584472	DRD4
ENSG00000069702	1020.93	-1.5388	0.111387	-13.8149	2.07204e-43	8.01469e-42	TGFBR3
ENSG00000069849	5138.92	-0.144321	0.0706331	-2.04325	0.0410277	0.0802579	ATP1B3
ENSG00000069869	1111.41	0.0355843	0.105147	0.338425	0.735043	0.811299	NEDD4
ENSG00000069943	264.758	-0.361636	0.193358	-1.8703	0.0614428	0.113193	PIGB
ENSG00000069956	3212	0.28862	0.081266	3.55155	0.00038297	0.00122378	MAPK6
ENSG00000069966	631.235	-0.868034	0.129784	-6.68831	2.25767e-11	1.72978e-10	GNB5
ENSG00000069974	1153.41	-0.746035	0.103646	-7.19792	6.11389e-13	5.3899e-12	RAB27A
ENSG00000069998	623.968	-0.991073	0.133198	-7.44058	1.00242e-13	9.37113e-13	HDHD5
ENSG00000070010	2621.52	1.23438	0.08222	15.0131	6.02875e-51	2.97841e-49	UFD1
ENSG00000070018	1526.43	-0.00499781	0.112486	-0.0444306	0.964561	0.975262	LRP6
ENSG00000070047	1032.8	0.578656	0.107531	5.38129	7.39529e-08	4.01858e-07	PHRF1
ENSG00000070061	1154.23	-0.390093	0.10488	-3.71941	0.000199688	0.000672556	ELP1
ENSG00000070081	1518.1	0.549684	0.0983191	5.59082	2.26e-08	1.29693e-07	NUCB2
ENSG00000070087	7553.53	-0.792143	0.0688715	-11.5018	1.29267e-30	3.0533e-29	PFN2
ENSG00000070159	404.308	-0.825402	0.155369	-5.31253	1.08114e-07	5.78044e-07	PTPN3
ENSG00000070182	53.5759	-1.57931	0.423637	-3.72798	0.000193024	0.00065121	SPTB
ENSG00000070190	7.63082	3.28055	1.31853	2.48804	0.0128448	0.0291329	DAPP1
ENSG00000070214	2048.39	-0.883929	0.0897912	-9.84427	7.25656e-23	1.16707e-21	SLC44A1
ENSG00000070269	463.195	0.48583	0.151352	3.20993	0.0013277	0.00382443	TMEM260
ENSG00000070366	639.978	-0.602034	0.132672	-4.53777	5.68519e-06	2.44128e-05	SMG6
ENSG00000070367	1950.51	0.0559635	0.0908165	0.616226	0.537745	0.649374	EXOC5
ENSG00000070371	491.908	0.454994	0.142779	3.1867	0.00143905	0.00411372	CLTCL1
ENSG00000070388	2.75153	0.946986	1.82975	0.51755	0.604772	0.707044	FGF22
ENSG00000070404	219.938	-0.766203	0.206216	-3.71553	0.000202778	0.000682157	FSTL3
ENSG00000070413	795.912	-0.303043	0.11901	-2.54638	0.0108848	0.0251417	DGCR2
ENSG00000070423	877.198	0.275766	0.117465	2.34764	0.0188926	0.0410403	RNF126
ENSG00000070444	410.358	0.110191	0.156215	0.705379	0.480575	0.598813	MNT
ENSG00000070476	573.358	0.664416	0.137742	4.82363	1.40971e-06	6.53728e-06	ZXDC
ENSG00000070495	752.173	-0.165673	0.121481	-1.36378	0.172638	0.26825	JMJD6
ENSG00000070501	371.855	-0.533754	0.165051	-3.23387	0.00122124	0.00354077	POLB
ENSG00000070526	67.1115	-2.218	0.396065	-5.60011	2.1422e-08	1.23252e-07	ST6GALNAC1
ENSG00000070540	443.875	0.967886	0.149745	6.46354	1.02279e-10	7.38031e-10	WIPI1
ENSG00000070610	897.905	0.407513	0.111536	3.65363	0.000258555	0.000853963	GBA2
ENSG00000070614	3030.86	-1.34285	0.0890127	-15.086	2.0007e-51	1.0008e-49	NDST1
ENSG00000070669	180.813	2.65871	0.260261	10.2156	1.6891e-24	2.98342e-23	ASNS
ENSG00000070718	344.404	-0.302939	0.165097	-1.83492	0.0665175	0.121069	AP3M2
ENSG00000070756	36495	-0.30565	0.0628751	-4.86121	1.16668e-06	5.47641e-06	PABPC1
ENSG00000070759	59.0407	0.117017	0.383872	0.304832	0.760494	0.830663	TESK2
ENSG00000070761	624.148	-0.404319	0.13849	-2.91949	0.00350605	0.0092027	CFAP20
ENSG00000070770	1379.23	0.790905	0.101091	7.82367	5.13064e-15	5.19809e-14	CSNK2A2
ENSG00000070778	279.042	-0.24618	0.186426	-1.32052	0.18666	0.285461	PTPN21
ENSG00000070785	569.231	-0.506368	0.136461	-3.71071	0.000206676	0.000694336	EIF2B3
ENSG00000070808	5.48254	0.358513	1.31122	0.27342	0.784531	0.848053	CAMK2A
ENSG00000070814	3289.84	-0.74756	0.0845702	-8.83952	9.61296e-19	1.2411e-17	TCOF1
ENSG00000070831	435.173	0.0257539	0.152166	0.169248	0.865601	0.904862	CDC42
ENSG00000070882	2030.51	-0.740021	0.0877442	-8.43385	3.34475e-17	3.90855e-16	OSBPL3
ENSG00000070950	798.228	-0.445192	0.117421	-3.79142	0.000149791	0.000515107	RAD18
ENSG00000070961	4512.65	-0.814163	0.0766398	-10.6232	2.32361e-26	4.50698e-25	ATP2B1
ENSG00000071051	1049.41	-0.0998749	0.105828	-0.943744	0.345301	0.466359	NCK2
ENSG00000071054	14323	-0.218907	0.0670751	-3.26361	0.00110004	0.00321552	MAP4K4
ENSG00000071082	9036.61	0.434628	0.0897359	4.84342	1.27626e-06	5.95439e-06	RPL31
ENSG00000071127	6994.66	-0.963356	0.0685901	-14.0451	8.25487e-45	3.32847e-43	WDR1
ENSG00000071189	1003.68	0.640211	0.108006	5.92756	3.07467e-09	1.92435e-08	SNX13
ENSG00000071205	304.794	-1.05871	0.177133	-5.9769	2.27428e-09	1.44332e-08	ARHGAP10
ENSG00000071242	467.373	-2.00389	0.169249	-11.8399	2.42853e-32	6.22221e-31	RPS6KA2
ENSG00000071243	201.081	0.46154	0.210305	2.19463	0.0281905	0.0580414	ING3
ENSG00000071246	103.451	-1.00687	0.292894	-3.43767	0.000586733	0.00181195	VASH1
ENSG00000071282	174.512	-2.2799	0.252859	-9.01648	1.94223e-19	2.61749e-18	LMCD1
ENSG00000071462	858.31	0.203008	0.121274	1.67396	0.0941379	0.162774	BUD23
ENSG00000071537	3104	0.161145	0.0978399	1.64703	0.0995513	0.170553	SEL1L
ENSG00000071539	2296.61	-0.599878	0.0858624	-6.9865	2.81831e-12	2.34183e-11	TRIP13
ENSG00000071553	835.902	0.148996	0.117011	1.27334	0.202896	0.305192	ATP6AP1
ENSG00000071564	1487.08	-0.50094	0.0967819	-5.17597	2.26736e-07	1.16725e-06	TCF3
ENSG00000071575	45.0656	-1.19329	0.449824	-2.65279	0.00798285	0.0191548	TRIB2
ENSG00000071626	3749.1	0.116469	0.0759917	1.53265	0.125362	0.205787	DAZAP1
ENSG00000071655	977.384	-0.128401	0.112491	-1.14143	0.253691	0.364348	MBD3
ENSG00000071794	727.042	-1.0129	0.136499	-7.4206	1.16587e-13	1.08534e-12	HLTF
ENSG00000071859	906.588	-0.19852	0.114655	-1.73145	0.0833708	0.146918	FAM50A
ENSG00000071889	235.639	-0.494769	0.197517	-2.50495	0.0122468	0.0279418	FAM3A
ENSG00000071894	1621.37	-0.388204	0.0952543	-4.07545	4.59249e-05	0.00017238	CPSF1
ENSG00000071967	2898.68	0.0201768	0.0823477	0.24502	0.806441	0.866808	CYBRD1
ENSG00000071994	1932.82	-0.0463634	0.0874742	-0.530024	0.596095	0.700551	PDCD2
ENSG00000072041	737.482	0.305983	0.124238	2.46287	0.0137831	0.0310551	SLC6A15
ENSG00000072042	2586.86	-0.0561556	0.0816769	-0.687533	0.491747	0.609233	RDH11
ENSG00000072062	1568.57	-0.517081	0.0960287	-5.38465	7.25851e-08	3.94963e-07	PRKACA
ENSG00000072071	549.589	-0.471777	0.135309	-3.48666	0.000489093	0.00153391	ADGRL1
ENSG00000072110	4556.56	-1.34979	0.0756256	-17.8483	2.98118e-71	2.86065e-69	ACTN1
ENSG00000072121	444.147	0.663807	0.151021	4.39547	1.10531e-05	4.55053e-05	ZFYVE26
ENSG00000072134	438.716	-0.724957	0.151625	-4.78126	1.74203e-06	7.99289e-06	EPN2
ENSG00000072135	481.725	-0.494682	0.14403	-3.43458	0.000593471	0.00183134	PTPN18
ENSG00000072163	12.6706	-1.0531	0.834262	-1.26231	0.206837	0.310372	LIMS2
ENSG00000072195	357.436	-0.944851	0.177952	-5.30957	1.09884e-07	5.87039e-07	SPEG
ENSG00000072201	141.453	-1.36497	0.255702	-5.33813	9.3908e-08	5.05068e-07	LNX1
ENSG00000072210	1298.19	-0.670096	0.0994298	-6.73939	1.59056e-11	1.23285e-10	ALDH3A2
ENSG00000072274	22169.2	-0.992542	0.0813217	-12.2051	2.91819e-34	8.22656e-33	TFRC
ENSG00000072310	1400.23	-0.701402	0.101163	-6.93335	4.10984e-12	3.36872e-11	SREBF1
ENSG00000072364	4980.54	1.2691	0.0927736	13.6796	1.34488e-42	5.05508e-41	AFF4
ENSG00000072401	766.807	0.431044	0.27816	1.54963	0.121231	0.200102	UBE2D1
ENSG00000072415	1126.67	-0.00637361	0.103817	-0.0613927	0.951046	0.965658	PALS1
ENSG00000072422	143.494	-0.506522	0.252918	-2.00271	0.0452084	0.0873498	RHOBTB1
ENSG00000072501	3071.16	-0.710695	0.0863622	-8.22923	1.88415e-16	2.09269e-15	SMC1A
ENSG00000072506	549.089	0.0393056	0.137822	0.285191	0.775498	0.841342	HSD17B10
ENSG00000072518	807.216	0.573108	0.118185	4.84923	1.23939e-06	5.79593e-06	MARK2
ENSG00000072571	2290.45	-0.410467	0.0848131	-4.83967	1.30053e-06	6.06055e-06	HMMR
ENSG00000072609	236.676	-0.169157	0.196554	-0.860612	0.389452	0.511151	CHFR
ENSG00000072657	681.146	-0.683174	0.13227	-5.16499	2.40448e-07	1.23212e-06	TRHDE
ENSG00000072682	1334.38	-0.281486	0.0993294	-2.83386	0.00459892	0.0117034	P4HA2
ENSG00000072694	2.81011	2.2733	1.88979	1.20294	0.229001	0.336546	FCGR2B
ENSG00000072736	404.582	0.208597	0.154258	1.35227	0.17629	0.272525	NFATC3
ENSG00000072756	772.394	0.968516	0.128132	7.55875	4.06946e-14	3.89556e-13	TRNT1
ENSG00000072778	3885.25	0.106063	0.0769865	1.37769	0.1683	0.262778	ACADVL
ENSG00000072786	689.857	-0.526008	0.123518	-4.25857	2.05741e-05	8.16215e-05	STK10
ENSG00000072803	3234.17	0.0456984	0.0792145	0.576894	0.564011	0.672266	FBXW11
ENSG00000072818	153.75	-1.44131	0.251307	-5.73527	9.73561e-09	5.79866e-08	ACAP1
ENSG00000072832	50.3062	0.0836819	0.43741	0.191312	0.848281	0.891566	CRMP1
ENSG00000072840	225.004	-0.668142	0.214533	-3.11439	0.00184323	0.00514749	EVC
ENSG00000072849	1186.88	0.663738	0.104315	6.36283	1.98073e-10	1.38616e-09	DERL2
ENSG00000072858	9.39897	1.97505	0.985093	2.00494	0.0449696	0.0869971	SIDT1
ENSG00000072864	1102.78	-1.32702	0.116727	-11.3685	5.99797e-30	1.36815e-28	NDE1
ENSG00000072952	10.3099	-0.740186	0.925575	-0.799705	0.423882	0.544979	IRAG1
ENSG00000072954	67.1451	-0.514142	0.357107	-1.43974	0.14994	0.239011	TMEM38A
ENSG00000072958	1597.88	-0.679442	0.0976412	-6.95855	3.43787e-12	2.83891e-11	AP1M1
ENSG00000073008	2117.93	-0.754859	0.0872256	-8.6541	4.96826e-18	6.16293e-17	PVR
ENSG00000073050	709.224	-0.663057	0.126283	-5.25056	1.51638e-07	7.96667e-07	XRCC1
ENSG00000073060	793.978	-0.47527	0.120785	-3.93483	8.32549e-05	0.000299889	SCARB1
ENSG00000073111	1547.93	-1.49749	0.0979589	-15.2869	9.34588e-53	4.93477e-51	MCM2
ENSG00000073169	400.881	-0.548496	0.163037	-3.36424	0.000767535	0.00232039	SELENOO
ENSG00000073282	4.92382	4.29155	1.87393	2.29013	0.0220137	0.0467417	TP63
ENSG00000073331	251.829	-0.0938076	0.189202	-0.495806	0.620031	0.719434	ALPK1
ENSG00000073417	1047.99	-0.533918	0.109576	-4.87256	1.1016e-06	5.19659e-06	PDE8A
ENSG00000073536	310.129	-0.712993	0.174941	-4.07561	4.5894e-05	0.00017231	NLE1
ENSG00000073578	911.475	-0.463504	0.111516	-4.15637	3.23342e-05	0.000124203	SDHA
ENSG00000073584	552.304	0.842355	0.136257	6.18209	6.32569e-10	4.22538e-09	SMARCE1
ENSG00000073605	10.4602	1.95623	0.952613	2.05354	0.0400204	0.0785339	GSDMB
ENSG00000073614	2608.68	0.69686	0.0963764	7.23061	4.80823e-13	4.28426e-12	KDM5A
ENSG00000073670	4.7694	0.266829	1.34399	0.198536	0.842626	0.888007	ADAM11
ENSG00000073711	849.009	-1.30836	0.130681	-10.0119	1.3511e-23	2.2642e-22	PPP2R3A
ENSG00000073712	1552.18	-0.0629234	0.0962751	-0.653579	0.513383	0.628203	FERMT2
ENSG00000073737	57.9207	-3.43066	0.485156	-7.07126	1.53529e-12	1.30174e-11	DHRS9
ENSG00000073756	42.4106	2.35763	0.489823	4.81323	1.48514e-06	6.87267e-06	PTGS2
ENSG00000073792	3246.49	-1.08363	0.0821829	-13.1856	1.0617e-39	3.57343e-38	IGF2BP2
ENSG00000073803	666.603	0.427642	0.127102	3.36456	0.000766655	0.00231843	MAP3K13
ENSG00000073849	122.99	-1.51734	0.278242	-5.45333	4.94344e-08	2.73844e-07	ST6GAL1
ENSG00000073905	88.6138	-0.35682	0.314043	-1.13621	0.255868	0.366715	VDAC1P1
ENSG00000073921	2572.36	-0.480229	0.0815441	-5.88919	3.8809e-09	2.4063e-08	PICALM
ENSG00000073969	1345.02	-0.76099	0.0981659	-7.75208	9.04009e-15	9.03964e-14	NSF
ENSG00000074047	275.975	-2.15059	0.198329	-10.8436	2.13947e-27	4.31363e-26	GLI2
ENSG00000074054	1302.3	0.0926652	0.108816	0.851575	0.39445	0.516116	CLASP1
ENSG00000074071	847.887	-0.568414	0.114471	-4.96558	6.84951e-07	3.30455e-06	MRPS34
ENSG00000074181	8.77008	5.15963	1.69074	3.0517	0.00227549	0.00622998	NOTCH3
ENSG00000074201	3103.4	-0.59599	0.0778467	-7.65594	1.91907e-14	1.88127e-13	CLNS1A
ENSG00000074211	14.6248	-1.3354	0.776591	-1.71957	0.0855109	0.149962	PPP2R2C
ENSG00000074219	218.02	-0.887699	0.208901	-4.24938	2.14365e-05	8.48573e-05	TEAD2
ENSG00000074266	646.172	-0.273026	0.126236	-2.16283	0.0305542	0.0621768	EED
ENSG00000074319	1537.66	-0.256775	0.0983392	-2.61112	0.00902465	0.0213441	TSG101
ENSG00000074356	1422.47	0.381494	0.104685	3.64422	0.000268209	0.000882489	NCBP3
ENSG00000074410	2806.11	-1.07806	0.0891042	-12.0988	1.07103e-33	2.9485e-32	CA12
ENSG00000074416	315.911	-1.52463	0.177007	-8.61339	7.09286e-18	8.69573e-17	MGLL
ENSG00000074527	1013.95	-0.645499	0.116077	-5.56094	2.68326e-08	1.52884e-07	NTN4
ENSG00000074582	453.172	-0.494114	0.147442	-3.35125	0.000804488	0.00242038	BCS1L
ENSG00000074590	527.052	-1.2687	0.144898	-8.75585	2.02565e-18	2.56698e-17	NUAK1
ENSG00000074603	1527.59	0.0931326	0.104597	0.890397	0.373253	0.495758	DPP8
ENSG00000074621	265.392	-0.543043	0.195008	-2.78473	0.0053573	0.0134245	SLC24A1
ENSG00000074657	1526.07	0.107228	0.104805	1.02312	0.306253	0.424157	ZNF532
ENSG00000074660	7.74787	-1.46248	1.07574	-1.35951	0.173985	0.269797	SCARF1
ENSG00000074695	5412.05	0.317064	0.0746984	4.2446	2.18986e-05	8.65494e-05	LMAN1
ENSG00000074696	2590.13	-0.912541	0.0823869	-11.0763	1.63512e-28	3.47924e-27	HACD3
ENSG00000074706	6.58172	1.85052	1.17347	1.57696	0.114805	0.191491	IPCEF1
ENSG00000074755	1277.89	0.44977	0.129689	3.46807	0.000524214	0.00163481	ZZEF1
ENSG00000074800	55965.9	-0.564369	0.0630999	-8.94405	3.75174e-19	5.00206e-18	ENO1
ENSG00000074842	1428.29	0.139814	0.101452	1.37813	0.168162	0.262679	MYDGF
ENSG00000074855	222.797	-1.15617	0.210897	-5.48216	4.2016e-08	2.34573e-07	ANO8
ENSG00000074935	768.23	1.15393	0.123615	9.33492	1.01064e-20	1.44597e-19	TUBE1
ENSG00000074964	140.459	-0.40882	0.251615	-1.62478	0.104209	0.177163	ARHGEF10L
ENSG00000074966	20.2135	2.45901	0.719377	3.41825	0.00063026	0.00193439	TXK
ENSG00000075073	57.4573	0.385622	0.405016	0.952114	0.341039	0.461728	TACR2
ENSG00000075089	900.225	0.312958	0.114681	2.72895	0.00635355	0.0156479	ACTR6
ENSG00000075131	315.097	-0.480222	0.176552	-2.72	0.00652816	0.0160206	TIPIN
ENSG00000075142	1259.8	-0.624058	0.105154	-5.93468	2.94415e-09	1.84729e-08	SRI
ENSG00000075151	2494.99	-0.0761571	0.0852989	-0.892826	0.37195	0.494357	EIF4G3
ENSG00000075188	1264.41	-0.767617	0.114594	-6.69859	2.10441e-11	1.6167e-10	NUP37
ENSG00000075213	6.36426	-0.802461	1.13918	-0.704417	0.481173	0.599417	SEMA3A
ENSG00000075218	1436.17	-0.344648	0.100253	-3.43777	0.000586518	0.00181156	GTSE1
ENSG00000075223	184.455	-0.907708	0.220821	-4.1106	3.94625e-05	0.000149683	SEMA3C
ENSG00000075234	296.186	-0.836158	0.181112	-4.61679	3.89716e-06	1.70952e-05	TTC38
ENSG00000075239	1608.94	-0.531782	0.0921199	-5.77272	7.80026e-09	4.68791e-08	ACAT1
ENSG00000075240	223.912	-0.565605	0.199755	-2.83149	0.00463315	0.01178	GRAMD4
ENSG00000075275	36.9749	0.103253	0.477169	0.216386	0.828687	0.882027	CELSR1
ENSG00000075290	5.19096	5.88731	1.86974	3.14874	0.00163976	0.00462652	WNT8B
ENSG00000075292	1926.33	0.732616	0.0950807	7.70521	1.30633e-14	1.29524e-13	ZNF638
ENSG00000075303	580.237	0.0757878	0.133885	0.566066	0.571349	0.678864	SLC25A40
ENSG00000075336	883.053	0.0253211	0.119262	0.212315	0.831861	0.883167	TIMM21
ENSG00000075391	804.105	-0.0272433	0.126409	-0.215517	0.829364	0.882364	RASAL2
ENSG00000075399	281.45	0.253855	0.199005	1.27562	0.202089	0.304093	VPS9D1
ENSG00000075407	601.507	0.911069	0.132313	6.88572	5.74965e-12	4.65735e-11	ZNF37A
ENSG00000075413	2030.66	0.138551	0.0876275	1.58114	0.113847	0.19018	MARK3
ENSG00000075415	10103.5	-0.270346	0.0726983	-3.71874	0.000200222	0.000674129	SLC25A3
ENSG00000075420	4417.66	-0.0650836	0.0739088	-0.880593	0.378538	0.500447	FNDC3B
ENSG00000075426	3869.7	-1.27181	0.076209	-16.6885	1.58989e-62	1.17965e-60	FOSL2
ENSG00000075539	1865.58	-0.265841	0.118636	-2.24082	0.0250381	0.0523922	FRYL
ENSG00000075568	1143.93	-0.393397	0.109524	-3.59187	0.000328312	0.00106187	TMEM131
ENSG00000075618	3088.55	-1.82948	0.082517	-22.1709	6.55795e-109	1.39245e-106	FSCN1
ENSG00000075624	71374.2	-0.935032	0.0759705	-12.3078	8.21921e-35	2.357e-33	ACTB
ENSG00000075643	583.723	-0.88506	0.135651	-6.52454	6.82091e-11	4.98493e-10	MOCOS
ENSG00000075651	265.33	-1.31437	0.205017	-6.41101	1.44557e-10	1.0253e-09	PLD1
ENSG00000075673	3.89485	-1.46624	1.47429	-0.994541	0.31996	0.438845	ATP12A
ENSG00000075702	575.291	-0.125612	0.133503	-0.940895	0.346759	0.467727	WDR62
ENSG00000075711	3328.47	-0.778048	0.0789414	-9.85602	6.45598e-23	1.04336e-21	DLG1
ENSG00000075785	10673.8	0.154594	0.0660392	2.34094	0.019235	0.0417205	RAB7A
ENSG00000075790	74.1317	0.65975	0.365128	1.8069	0.0707774	0.127628	BCAP29
ENSG00000075826	143.787	3.28915	0.296963	11.076	1.64106e-28	3.48758e-27	SEC31B
ENSG00000075856	1834.55	-0.00564011	0.0897353	-0.0628528	0.949884	0.96487	SART3
ENSG00000075884	2.7804	0.387397	1.8897	0.205005	0.837568	0.885871	ARHGAP15
ENSG00000075886	82.9379	0.429132	0.329644	1.3018	0.192984	0.293301	TUBA3D
ENSG00000075914	690.469	-0.195776	0.123087	-1.59055	0.111711	0.187381	EXOSC7
ENSG00000075945	441.834	-0.395377	0.149184	-2.65027	0.00804272	0.0192799	KIFAP3
ENSG00000075975	489.195	0.454087	0.147819	3.07192	0.00212687	0.00586548	MKRN2
ENSG00000076003	2747.14	-1.07948	0.080765	-13.3657	9.58796e-41	3.40509e-39	MCM6
ENSG00000076043	1854.99	-0.0757507	0.0899203	-0.84242	0.399553	0.521561	REXO2
ENSG00000076053	911.018	0.715024	0.119706	5.97318	2.32671e-09	1.47565e-08	RBM7
ENSG00000076067	1624.58	-1.50979	0.0949481	-15.9012	6.21499e-57	3.85233e-55	RBMS2
ENSG00000076108	3635.58	0.179087	0.0943291	1.89853	0.0576265	0.107242	BAZ2A
ENSG00000076201	848.163	-0.513883	0.11712	-4.38768	1.14565e-05	4.70301e-05	PTPN23
ENSG00000076242	872.145	-0.597925	0.116713	-5.12306	3.00623e-07	1.52017e-06	MLH1
ENSG00000076248	748.68	-1.4879	0.124952	-11.9078	1.07848e-32	2.82114e-31	UNG
ENSG00000076321	564.548	-0.0273252	0.135883	-0.201094	0.840625	0.887117	KLHL20
ENSG00000076356	761.054	-0.968079	0.125461	-7.71619	1.1986e-14	1.19138e-13	PLXNA2
ENSG00000076382	2390.01	-0.754661	0.0847897	-8.90039	5.56532e-19	7.30778e-18	SPAG5
ENSG00000076513	910.015	-0.645671	0.114247	-5.65153	1.5903e-08	9.26196e-08	ANKRD13A
ENSG00000076554	1526.41	-0.18924	0.096902	-1.9529	0.0508318	0.0965504	TPD52
ENSG00000076555	72.0218	-1.43726	0.357736	-4.01767	5.8777e-05	0.000217317	ACACB
ENSG00000076604	576.227	0.547557	0.135299	4.047	5.18781e-05	0.00019307	TRAF4
ENSG00000076641	1594.84	-1.24766	0.0944688	-13.2071	7.98397e-40	2.70547e-38	PAG1
ENSG00000076650	337.95	0.819825	0.166601	4.92088	8.61539e-07	4.11375e-06	GPATCH1
ENSG00000076685	1086.84	0.710986	0.112045	6.34552	2.21669e-10	1.54372e-09	NT5C2
ENSG00000076706	2353.37	-1.01527	0.0864749	-11.7407	7.8861e-32	1.96503e-30	MCAM
ENSG00000076770	340.684	-0.151632	0.165959	-0.913666	0.360892	0.482228	MBNL3
ENSG00000076924	1182.03	-0.0469253	0.101945	-0.460302	0.645299	0.739948	XAB2
ENSG00000076928	1623.69	-0.76332	0.0925189	-8.25042	1.57845e-16	1.76396e-15	ARHGEF1
ENSG00000076984	482.688	-0.59921	0.14349	-4.17596	2.96728e-05	0.000114842	MAP2K7
ENSG00000077044	1138.24	-0.397555	0.10795	-3.68278	0.000230706	0.000768723	DGKD
ENSG00000077063	58.5325	0.402308	0.382947	1.05056	0.293462	0.410054	CTTNBP2
ENSG00000077092	4.69248	-0.0422032	1.32786	-0.0317828	0.974645	0.981976	RARB
ENSG00000077097	3974.73	-0.470348	0.0781026	-6.02218	1.7208e-09	1.10435e-08	TOP2B
ENSG00000077147	7384.74	0.132478	0.0682304	1.94163	0.0521822	0.0987676	TM9SF3
ENSG00000077150	1549.24	1.52797	0.0985797	15.4998	3.47974e-54	1.9564e-52	NFKB2
ENSG00000077152	844.136	-0.751945	0.117793	-6.38361	1.72962e-10	1.21898e-09	UBE2T
ENSG00000077157	277.534	0.952434	0.218304	4.36288	1.2836e-05	5.23059e-05	PPP1R12B
ENSG00000077232	3923.56	0.147471	0.0768318	1.9194	0.0549331	0.103143	DNAJC10
ENSG00000077235	2273.04	-0.0822849	0.0927137	-0.887516	0.374801	0.497252	GTF3C1
ENSG00000077238	973.507	-1.47703	0.117384	-12.5829	2.62331e-36	7.95725e-35	IL4R
ENSG00000077254	2529.19	0.251321	0.0850826	2.95384	0.00313846	0.00832654	USP33
ENSG00000077312	2225.11	0.229913	0.0959851	2.3953	0.0166067	0.0366125	SNRPA
ENSG00000077348	400.257	-0.360898	0.155834	-2.31591	0.0205633	0.0440982	EXOSC5
ENSG00000077380	1905.81	-0.526394	0.0898542	-5.85832	4.67586e-09	2.87509e-08	DYNC1I2
ENSG00000077454	96.9855	-0.151074	0.308998	-0.488914	0.624902	0.723752	LRCH4
ENSG00000077458	718.862	1.9383	0.129479	14.97	1.15326e-50	5.65553e-49	FAM76B
ENSG00000077463	304.978	0.175756	0.173729	1.01167	0.311697	0.429846	SIRT6
ENSG00000077514	653.383	0.115717	0.127449	0.907949	0.363905	0.485652	POLD3
ENSG00000077549	3543.83	-0.467273	0.079391	-5.88572	3.96322e-09	2.45582e-08	CAPZB
ENSG00000077585	221.166	-0.359655	0.208751	-1.72289	0.0849078	0.149097	GPR137B
ENSG00000077616	58.9703	2.05955	0.408928	5.03647	4.74201e-07	2.33462e-06	NAALAD2
ENSG00000077684	1140.53	-0.137954	0.102411	-1.34707	0.177958	0.274635	JADE1
ENSG00000077713	520.031	-0.200555	0.138322	-1.44992	0.147082	0.235224	SLC25A43
ENSG00000077721	1625.15	0.422067	0.0931725	4.52995	5.89983e-06	2.52855e-05	UBE2A
ENSG00000077782	1010.72	-0.501257	0.107734	-4.65274	3.27552e-06	1.45023e-05	FGFR1
ENSG00000077935	53.5986	0.115401	0.404331	0.285412	0.775329	0.841204	SMC1B
ENSG00000077942	5.03897	1.02609	1.30681	0.785182	0.432347	0.553474	FBLN1
ENSG00000077984	21.8174	-2.09166	0.668052	-3.13098	0.00174224	0.00488802	CST7
ENSG00000078018	98.9142	0.1921	0.293708	0.654049	0.51308	0.627947	MAP2
ENSG00000078043	474.783	-0.090137	0.1442	-0.625084	0.531916	0.644792	PIAS2
ENSG00000078053	11.7194	-1.01018	0.860954	-1.17333	0.240665	0.349722	AMPH
ENSG00000078061	391.854	-0.891622	0.164915	-5.40655	6.42508e-08	3.51241e-07	ARAF
ENSG00000078070	579.451	-0.205234	0.132891	-1.54438	0.122497	0.201842	MCCC1
ENSG00000078098	28.2093	8.32998	1.5284	5.45012	5.03359e-08	2.78298e-07	FAP
ENSG00000078114	27.395	-1.33036	0.591701	-2.24836	0.0245531	0.0515034	NEBL
ENSG00000078124	658.989	0.19878	0.127524	1.55876	0.119053	0.197128	ACER3
ENSG00000078140	2882.08	-0.287372	0.0852034	-3.37277	0.000744149	0.00225481	UBE2K
ENSG00000078142	1143.07	0.531448	0.104057	5.10726	3.26859e-07	1.64576e-06	PIK3C3
ENSG00000078177	274.825	0.145426	0.19712	0.737754	0.460664	0.580307	N4BP2
ENSG00000078237	416.658	2.57674	0.171826	14.9962	7.77562e-51	3.83194e-49	TIGAR
ENSG00000078246	1315.52	0.495816	0.100543	4.93138	8.16498e-07	3.90897e-06	TULP3
ENSG00000078269	2592.54	-1.93852	0.0885875	-21.8825	3.80981e-106	7.92082e-104	SYNJ2
ENSG00000078304	1904.83	-0.527626	0.0882981	-5.97551	2.29378e-09	1.45523e-08	PPP2R5C
ENSG00000078319	198.779	-0.992719	0.214278	-4.63285	3.60674e-06	1.58912e-05	PMS2P1
ENSG00000078328	459.703	-0.377913	0.146663	-2.57674	0.00997358	0.0233095	RBFOX1
ENSG00000078369	7474.12	-0.515915	0.0669931	-7.70101	1.34998e-14	1.33586e-13	GNB1
ENSG00000078399	455.917	0.920232	0.148229	6.20817	5.36051e-10	3.6048e-09	HOXA9
ENSG00000078401	3.28985	1.87122	1.71959	1.08818	0.276518	0.390518	EDN1
ENSG00000078403	749.04	0.4581	0.1255	3.65019	0.000262042	0.00086405	MLLT10
ENSG00000078487	8.46232	0.291081	0.970959	0.299787	0.764339	0.833722	ZCWPW1
ENSG00000078618	5269.28	-0.0988027	0.0712997	-1.38574	0.165827	0.259608	NRDC
ENSG00000078668	1785.69	-0.672007	0.093846	-7.16074	8.0242e-13	6.99367e-12	VDAC3
ENSG00000078674	2140.29	0.453872	0.105288	4.31076	1.62697e-05	6.55086e-05	PCM1
ENSG00000078687	468.73	0.832526	0.161493	5.15518	2.53385e-07	1.29542e-06	TNRC6C
ENSG00000078699	473.171	0.768506	0.157209	4.88842	1.01647e-06	4.81778e-06	CBFA2T2
ENSG00000078747	612.49	-0.0394631	0.133794	-0.294955	0.768028	0.836374	ITCH
ENSG00000078795	11.3403	3.89053	1.13982	3.41329	0.000641839	0.0019666	PKD2L2
ENSG00000078804	267.025	-0.828534	0.186517	-4.44214	8.907e-06	3.7207e-05	TP53INP2
ENSG00000078808	2605.18	-0.341929	0.0807785	-4.23293	2.30671e-05	9.09515e-05	SDF4
ENSG00000078814	8.88901	2.40309	1.14022	2.10756	0.0350689	0.0701273	MYH7B
ENSG00000078902	372.645	-0.02549	0.179897	-0.141692	0.887323	0.9224	TOLLIP
ENSG00000078967	235.968	-0.324166	0.195711	-1.65635	0.0976506	0.167758	UBE2D4
ENSG00000079112	8.15603	1.7113	1.06735	1.60332	0.108863	0.183467	CDH17
ENSG00000079134	633.563	0.49406	0.131359	3.76116	0.00016913	0.000577335	THOC1
ENSG00000079150	138.06	-0.16144	0.24894	-0.648511	0.516654	0.63055	FKBP7
ENSG00000079156	807.303	-0.221639	0.117099	-1.89276	0.05839	0.10839	OSBPL6
ENSG00000079215	1015.32	-0.204262	0.108132	-1.88901	0.058891	0.109147	SLC1A3
ENSG00000079246	12147.1	-0.691766	0.0659863	-10.4835	1.02891e-25	1.94103e-24	XRCC5
ENSG00000079257	4.86579	-1.8954	1.39925	-1.35458	0.17555	0.271571	LXN
ENSG00000079263	532.981	0.00779768	0.143302	0.0544143	0.956605	0.96928	SP140
ENSG00000079277	262.958	-0.251932	0.184815	-1.36316	0.172832	0.26851	MKNK1
ENSG00000079308	627.156	-2.66613	0.146013	-18.2596	1.73513e-74	1.81317e-72	TNS1
ENSG00000079313	784.18	0.635985	0.131454	4.83809	1.31093e-06	6.10757e-06	REXO1
ENSG00000079332	3386.12	1.02372	0.0769928	13.2963	2.43053e-40	8.46614e-39	SAR1A
ENSG00000079335	125.402	0.244156	0.261454	0.933841	0.350386	0.471282	CDC14A
ENSG00000079337	113.03	-2.05066	0.297016	-6.90422	5.04797e-12	4.10899e-11	RAPGEF3
ENSG00000079385	8.24472	5.06798	1.70718	2.96863	0.0029913	0.00797641	CEACAM1
ENSG00000079387	776.866	0.040583	0.119281	0.340231	0.733682	0.81038	SENP1
ENSG00000079432	1358.8	0.244602	0.107455	2.27632	0.0228266	0.0482469	CIC
ENSG00000079459	4596.86	-0.393565	0.0724935	-5.42896	5.66822e-08	3.11916e-07	FDFT1
ENSG00000079462	404.582	-0.765541	0.155026	-4.93813	7.88754e-07	3.77886e-06	PAFAH1B3
ENSG00000079482	328.168	-0.151839	0.174602	-0.869632	0.384501	0.506351	OPHN1
ENSG00000079616	1498.91	-1.09672	0.0955979	-11.4722	1.81962e-30	4.25268e-29	KIF22
ENSG00000079691	357.379	-1.78899	0.171157	-10.4523	1.42942e-25	2.67885e-24	CARMIL1
ENSG00000079739	2229	-0.596719	0.0869316	-6.86424	6.6845e-12	5.38402e-11	PGM1
ENSG00000079785	4557.68	0.160663	0.0734174	2.18835	0.0286444	0.0588303	DDX1
ENSG00000079805	2347.3	-0.2578	0.0830286	-3.10496	0.00190307	0.00529975	DNM2
ENSG00000079819	4799.58	-0.551853	0.0768624	-7.17975	6.9839e-13	6.12441e-12	EPB41L2
ENSG00000079931	56.2653	-1.01191	0.395622	-2.55777	0.0105345	0.024477	MOXD1
ENSG00000079950	1085.46	0.077357	0.104117	0.742985	0.457491	0.577477	STX7
ENSG00000079974	222.897	0.137058	0.210201	0.652034	0.514379	0.628843	RABL2B
ENSG00000079999	679.46	-0.756947	0.129553	-5.84276	5.13432e-09	3.13766e-08	KEAP1
ENSG00000080031	85.1609	-1.73558	0.349255	-4.96938	6.71674e-07	3.24348e-06	PTPRH
ENSG00000080166	789.296	0.594492	0.117535	5.05798	4.23722e-07	2.09957e-06	DCT
ENSG00000080189	649.972	0.0112669	0.129044	0.0873105	0.930425	0.953339	SLC35C2
ENSG00000080200	717.984	0.74539	0.290309	2.56757	0.0102413	0.0238793	CRYBG3
ENSG00000080298	455.111	1.86415	0.156829	11.8865	1.39098e-32	3.61962e-31	RFX3
ENSG00000080345	1965.43	0.290259	0.10196	2.84678	0.00441634	0.0113182	RIF1
ENSG00000080371	1979.67	0.640392	0.0910061	7.0368	1.96706e-12	1.65308e-11	RAB21
ENSG00000080503	1141.99	0.0480879	0.102383	0.469687	0.638578	0.734393	SMARCA2
ENSG00000080546	769.452	1.44017	0.124401	11.5768	5.40207e-31	1.30533e-29	SESN1
ENSG00000080603	152.133	-0.112803	0.270457	-0.417081	0.676619	0.765179	SRCAP
ENSG00000080608	825.314	-0.644644	0.117747	-5.47483	4.37921e-08	2.44352e-07	PUM3
ENSG00000080618	5.54085	1.22671	1.23805	0.990844	0.321762	0.440663	CPB2
ENSG00000080644	21.5306	0.601047	0.639682	0.939603	0.347421	0.468241	CHRNA3
ENSG00000080709	2.87381	5.03312	2.2017	2.28602	0.0222533	0.0471802	KCNN2
ENSG00000080802	521.889	0.722486	0.153897	4.69461	2.67109e-06	1.19965e-05	CNOT4
ENSG00000080815	909.478	0.0893124	0.117588	0.759536	0.447532	0.568284	PSEN1
ENSG00000080819	1493.73	-0.00647712	0.116919	-0.0553985	0.955821	0.968927	CPOX
ENSG00000080822	2484.56	0.754473	0.0836994	9.01408	1.98522e-19	2.67181e-18	CLDND1
ENSG00000080823	156.058	-1.37418	0.243885	-5.63455	1.75515e-08	1.01923e-07	MOK
ENSG00000080824	42283.1	-0.0826081	0.0656456	-1.2584	0.208249	0.312162	HSP90AA1
ENSG00000080839	623.845	-0.222243	0.127945	-1.73703	0.0823827	0.145524	RBL1
ENSG00000080845	1624.65	-0.844461	0.099404	-8.49524	1.97519e-17	2.35361e-16	DLGAP4
ENSG00000080854	45.3892	-1.20235	0.456709	-2.63264	0.00847243	0.0201912	IGSF9B
ENSG00000080947	49.0668	0.989464	0.41725	2.37139	0.0177211	0.0387697	CROCCP3
ENSG00000080986	1191.6	-0.0950579	0.104183	-0.912416	0.36155	0.482848	NDC80
ENSG00000081014	799.003	0.714242	0.119676	5.96814	2.39975e-09	1.5186e-08	AP4E1
ENSG00000081019	613.303	0.0380419	0.143437	0.265217	0.790843	0.853489	RSBN1
ENSG00000081026	493.487	0.201495	0.142537	1.41364	0.157469	0.24857	MAGI3
ENSG00000081059	4.37431	4.12191	1.90705	2.16141	0.0306637	0.0623299	TCF7
ENSG00000081087	1700.49	0.469374	0.0988654	4.74761	2.05838e-06	9.35195e-06	OSTM1
ENSG00000081148	12.6497	4.68084	1.27085	3.68323	0.0002303	0.000767501	IMPG2
ENSG00000081154	3338.86	0.221355	0.09924	2.2305	0.0257142	0.0535843	PCNP
ENSG00000081177	444.89	-0.129646	0.151605	-0.855156	0.392465	0.514012	EXD2
ENSG00000081181	256.812	-0.781248	0.191948	-4.07009	4.69942e-05	0.000175911	ARG2
ENSG00000081189	44.6409	0.64244	0.439806	1.46074	0.144088	0.231438	MEF2C
ENSG00000081237	2.65973	-4.80205	2.29651	-2.09102	0.0365264	0.0726922	PTPRC
ENSG00000081307	1839.05	0.802799	0.0929361	8.63817	5.71181e-18	7.06333e-17	UBA5
ENSG00000081320	1048.33	-0.192502	0.119801	-1.60684	0.108089	0.182362	STK17B
ENSG00000081377	360.475	-0.791378	0.168798	-4.6883	2.7548e-06	1.23363e-05	CDC14B
ENSG00000081386	163.493	1.88811	0.245462	7.69206	1.44783e-14	1.43127e-13	ZNF510
ENSG00000081665	29.9412	1.60612	0.55007	2.91984	0.0035021	0.00919352	ZNF506
ENSG00000081692	127.792	-0.901134	0.27971	-3.22168	0.00127443	0.00368056	JMJD4
ENSG00000081721	539.276	0.1416	0.138363	1.02339	0.306124	0.424056	DUSP12
ENSG00000081760	371.129	0.428287	0.169513	2.52657	0.0115182	0.0264122	AACS
ENSG00000081791	629.672	0.137115	0.130157	1.05346	0.292131	0.408508	DELE1
ENSG00000081803	451.223	-0.469947	0.152413	-3.08338	0.00204666	0.00566799	CADPS2
ENSG00000081853	4.04238	0.847356	1.45966	0.580514	0.561568	0.670275	PCDHGA2
ENSG00000081870	628.347	-0.00100804	0.131594	-0.00766024	0.993888	0.996073	HSPB11
ENSG00000081913	485.177	-0.850348	0.143311	-5.93358	2.96392e-09	1.85853e-08	PHLPP1
ENSG00000081923	449.51	-2.28056	0.169479	-13.4563	2.82702e-41	1.00938e-39	ATP8B1
ENSG00000081985	23.3658	3.31352	0.741526	4.46852	7.87627e-06	3.31231e-05	IL12RB2
ENSG00000082014	113.946	-0.954409	0.282344	-3.3803	0.00072406	0.00219929	SMARCD3
ENSG00000082068	720.855	-0.458555	0.122266	-3.75047	0.000176506	0.000600047	WDR70
ENSG00000082074	5.47984	0.385556	1.20337	0.320396	0.748668	0.821694	FYB1
ENSG00000082126	334.007	-1.23436	0.176019	-7.01268	2.33796e-12	1.95245e-11	MPP4
ENSG00000082146	923.125	-0.522104	0.110941	-4.70612	2.52475e-06	1.13674e-05	STRADB
ENSG00000082153	11446.7	-0.428982	0.0657347	-6.52597	6.75638e-11	4.93958e-10	BZW1
ENSG00000082175	159.391	0.207223	0.239712	0.864467	0.387331	0.509004	PGR
ENSG00000082196	15.9239	-0.947684	0.723316	-1.31019	0.19013	0.289782	C1QTNF3
ENSG00000082212	1294.64	-0.501811	0.0991917	-5.059	4.21465e-07	2.08943e-06	ME2
ENSG00000082213	754.276	0.212379	0.12611	1.68408	0.0921657	0.159765	C5orf22
ENSG00000082258	1259.82	2.25038	0.107069	21.0181	4.48337e-98	8.06159e-96	CCNT2
ENSG00000082269	267.576	0.594618	0.187215	3.17612	0.00149262	0.00425284	FAM135A
ENSG00000082397	1524.66	-0.336501	0.0943149	-3.56785	0.000359928	0.00115644	EPB41L3
ENSG00000082438	488.503	0.208881	0.14611	1.42961	0.152829	0.242608	COBLL1
ENSG00000082458	161.562	-1.44025	0.24618	-5.85039	4.90418e-09	3.00568e-08	DLG3
ENSG00000082497	404.508	-0.375994	0.156107	-2.40858	0.0160149	0.0354253	SERTAD4
ENSG00000082512	511.723	0.435561	0.138843	3.13708	0.00170638	0.00479619	TRAF5
ENSG00000082515	627.971	-0.0859512	0.128839	-0.66712	0.504695	0.620272	MRPL22
ENSG00000082516	847.682	-0.860515	0.121046	-7.10901	1.16878e-12	1.00334e-11	GEMIN5
ENSG00000082641	6591.12	0.168233	0.0750785	2.24076	0.0250418	0.0523922	NFE2L1
ENSG00000082701	3220.88	0.0288187	0.0797335	0.361437	0.717773	0.798107	GSK3B
ENSG00000082781	5215.78	-1.74894	0.0736589	-23.7438	1.27235e-124	3.57674e-122	ITGB5
ENSG00000082805	1557.62	-0.81629	0.115791	-7.04966	1.7935e-12	1.51359e-11	ERC1
ENSG00000082898	8294.79	0.197868	0.0734463	2.69405	0.00705906	0.0171882	XPO1
ENSG00000082996	1261.09	0.551475	0.102363	5.38743	7.14733e-08	3.89126e-07	RNF13
ENSG00000083093	526.443	0.927866	0.140813	6.58936	4.41727e-11	3.28358e-10	PALB2
ENSG00000083097	269.262	0.835866	0.192233	4.34819	1.37266e-05	5.57301e-05	DOP1A
ENSG00000083099	1003.16	-0.339085	0.107343	-3.15889	0.00158369	0.00448734	LYRM2
ENSG00000083123	219.34	-1.30065	0.208935	-6.22512	4.81199e-10	3.25236e-09	BCKDHB
ENSG00000083168	1486.72	0.381941	0.109498	3.48811	0.000486446	0.00152777	KAT6A
ENSG00000083223	966.626	0.60103	0.116284	5.16866	2.35777e-07	1.21067e-06	TUT7
ENSG00000083290	4.44545	-0.207045	1.33283	-0.155343	0.876551	0.913963	ULK2
ENSG00000083312	7470.08	0.392548	0.0703976	5.57616	2.45892e-08	1.40623e-07	TNPO1
ENSG00000083444	2521.38	-0.618975	0.0836078	-7.40332	1.32824e-13	1.23018e-12	PLOD1
ENSG00000083457	368.971	0.219457	0.164152	1.33692	0.18125	0.278725	ITGAE
ENSG00000083520	3047.38	1.06985	0.0802376	13.3335	1.47781e-40	5.18375e-39	DIS3
ENSG00000083535	744.791	0.320014	0.12507	2.55869	0.0105068	0.0244282	PIBF1
ENSG00000083544	240.947	0.270864	0.203472	1.33121	0.18312	0.281059	TDRD3
ENSG00000083635	375.588	-0.625481	0.159798	-3.9142	9.07046e-05	0.00032444	NUFIP1
ENSG00000083642	846.655	-0.40809	0.11811	-3.45518	0.00054992	0.00170565	PDS5B
ENSG00000083720	499.677	-0.107345	0.145317	-0.738697	0.460091	0.579862	OXCT1
ENSG00000083750	159.062	0.794383	0.235874	3.36783	0.000757618	0.00229284	RRAGB
ENSG00000083799	1172.43	0.892168	0.105564	8.45141	2.87813e-17	3.37512e-16	CYLD
ENSG00000083807	87.0955	-0.436045	0.312711	-1.3944	0.163196	0.256474	SLC27A5
ENSG00000083812	164.055	0.570435	0.230627	2.47341	0.0133829	0.0302435	ZNF324
ENSG00000083814	3.35221	5.2577	2.06758	2.54292	0.010993	0.0253446	ZNF671
ENSG00000083817	174.502	1.6502	0.236471	6.97843	2.98488e-12	2.472e-11	ZNF416
ENSG00000083828	50.9879	0.518083	0.402908	1.28586	0.198493	0.29979	ZNF586
ENSG00000083838	100.907	0.74866	0.301782	2.48079	0.013109	0.0296715	ZNF446
ENSG00000083844	707.602	1.13157	0.126172	8.96848	3.0063e-19	4.02432e-18	ZNF264
ENSG00000083845	10540.7	0.170534	0.0717029	2.37835	0.0173905	0.0381258	RPS5
ENSG00000083857	3005.65	-1.07496	0.263068	-4.08624	4.38427e-05	0.000165323	FAT1
ENSG00000083896	2401.04	1.17947	0.0844305	13.9697	2.38562e-44	9.54202e-43	YTHDC1
ENSG00000083937	1135.3	0.806837	0.107317	7.51829	5.54992e-14	5.25978e-13	CHMP2B
ENSG00000084070	1042.27	-0.778627	0.108137	-7.20039	6.00386e-13	5.29757e-12	SMAP2
ENSG00000084072	234.082	-0.448435	0.198695	-2.2569	0.0240142	0.0504685	PPIE
ENSG00000084073	2621.22	0.329039	0.0806815	4.07825	4.53765e-05	0.000170591	ZMPSTE24
ENSG00000084090	3765.14	-0.434874	0.0770579	-5.64347	1.6666e-08	9.69223e-08	STARD7
ENSG00000084092	731.712	-0.240733	0.122278	-1.96874	0.0489832	0.093493	NOA1
ENSG00000084093	1554.1	0.727281	0.0934598	7.78175	7.15277e-15	7.18842e-14	REST
ENSG00000084110	4.60568	4.20168	1.90431	2.20641	0.0273554	0.0565788	HAL
ENSG00000084112	1766.15	-0.406204	0.0987072	-4.11524	3.8677e-05	0.000147039	SSH1
ENSG00000084207	2693.54	-0.0567474	0.0818718	-0.693125	0.488231	0.606196	GSTP1
ENSG00000084234	7236.02	-0.298561	0.076103	-3.92311	8.74124e-05	0.000313281	APLP2
ENSG00000084444	402.604	-1.45677	0.168534	-8.64377	5.43883e-18	6.72992e-17	FAM234B
ENSG00000084453	6.94698	4.81254	1.75486	2.7424	0.00609915	0.0150921	SLCO1A2
ENSG00000084463	2666.18	-0.125921	0.0809129	-1.55626	0.119647	0.197931	WBP11
ENSG00000084623	6038.32	-0.269729	0.0758474	-3.55621	0.000376244	0.00120421	EIF3I
ENSG00000084636	53.0078	-0.553568	0.405254	-1.36598	0.171946	0.267279	COL16A1
ENSG00000084652	2092.21	0.0834476	0.0865975	0.963626	0.335233	0.455413	TXLNA
ENSG00000084674	17.8258	0.818522	0.687174	1.19114	0.233597	0.341891	APOB
ENSG00000084676	780.311	-0.172272	0.129544	-1.32984	0.183571	0.281591	NCOA1
ENSG00000084693	824.989	-0.334429	0.116649	-2.86697	0.00414422	0.0106839	AGBL5
ENSG00000084710	742.688	-1.91623	0.135569	-14.1347	2.32209e-45	9.55601e-44	EFR3B
ENSG00000084731	1358.87	-0.827403	0.0995451	-8.31184	9.42261e-17	1.06977e-15	KIF3C
ENSG00000084733	4587.98	-0.291194	0.0763035	-3.81626	0.000135489	0.00046981	RAB10
ENSG00000084734	26.9714	-0.74605	0.557521	-1.33816	0.180845	0.278231	GCKR
ENSG00000084754	3137.44	-0.48425	0.0786222	-6.1592	7.31125e-10	4.85124e-09	HADHA
ENSG00000084764	452.404	0.30633	0.146007	2.09806	0.0359001	0.0715719	MAPRE3
ENSG00000084774	1756.57	-1.18842	0.0916313	-12.9696	1.81938e-38	5.90454e-37	CAD
ENSG00000085063	3966.49	-0.87051	0.0746463	-11.6618	1.9978e-31	4.91061e-30	CD59
ENSG00000085117	1013.86	-1.39966	0.110158	-12.7059	5.4834e-37	1.70738e-35	CD82
ENSG00000085185	318.195	-0.27361	0.170191	-1.60767	0.107907	0.182102	BCORL1
ENSG00000085224	1908.05	0.712733	0.105195	6.77537	1.24091e-11	9.71264e-11	ATRX
ENSG00000085231	851.183	1.05957	0.12355	8.576	9.82256e-18	1.19251e-16	AK6
ENSG00000085274	456.415	0.422299	0.146852	2.87567	0.00403174	0.0104221	MYNN
ENSG00000085276	237.073	-0.230306	0.214327	-1.07456	0.282573	0.397483	MECOM
ENSG00000085365	1865.52	-0.0642781	0.114815	-0.55984	0.575588	0.682763	SCAMP1
ENSG00000085377	1465.04	-0.750669	0.095088	-7.89446	2.91566e-15	3.00743e-14	PREP
ENSG00000085382	333.928	-0.166777	0.176874	-0.942915	0.345725	0.466719	HACE1
ENSG00000085415	1448.72	-0.712233	0.102834	-6.92604	4.32781e-12	3.54156e-11	SEH1L
ENSG00000085433	717.743	1.25023	0.127757	9.78602	1.29281e-22	2.05439e-21	WDR47
ENSG00000085449	953.547	-0.846222	0.111636	-7.58019	3.45052e-14	3.32219e-13	WDFY1
ENSG00000085465	39.5885	4.12372	0.647281	6.37084	1.87992e-10	1.31932e-09	OVGP1
ENSG00000085491	2025.8	0.232082	0.0951759	2.43845	0.0147503	0.0329788	SLC25A24
ENSG00000085511	1124.42	0.357729	0.110206	3.246	0.00117038	0.0034057	MAP3K4
ENSG00000085514	17.6445	0.159087	0.675608	0.235473	0.813842	0.873323	PILRA
ENSG00000085552	3.21722	-0.111614	1.56313	-0.0714045	0.943076	0.960448	IGSF9
ENSG00000085644	144.39	0.215634	0.250607	0.860446	0.389543	0.511237	ZNF213
ENSG00000085662	2751.06	0.296655	0.0818608	3.62389	0.000290203	0.000948913	AKR1B1
ENSG00000085719	669.144	-0.559656	0.128996	-4.33856	1.43418e-05	5.80859e-05	CPNE3
ENSG00000085721	1754.81	0.753962	0.0924418	8.15607	3.46095e-16	3.78092e-15	RRN3
ENSG00000085733	3871.7	0.0267611	0.0774519	0.345519	0.729704	0.807281	CTTN
ENSG00000085760	1478.02	0.341669	0.0986959	3.46184	0.000536498	0.00166791	MTIF2
ENSG00000085788	1024.98	-0.824005	0.12298	-6.7003	2.07992e-11	1.59912e-10	DDHD2
ENSG00000085831	496.384	-0.709823	0.144065	-4.92709	8.34624e-07	3.99191e-06	TTC39A
ENSG00000085832	1674.5	-0.617896	0.0928223	-6.65676	2.79931e-11	2.12925e-10	EPS15
ENSG00000085840	702.226	0.450741	0.123855	3.63926	0.000273426	0.000898321	ORC1
ENSG00000085872	1032.32	0.0553106	0.111209	0.497356	0.618938	0.718731	CHERP
ENSG00000085978	938.848	0.0147708	0.111039	0.133024	0.894175	0.927686	ATG16L1
ENSG00000085982	577.657	-0.262236	0.141347	-1.85526	0.0635594	0.116613	USP40
ENSG00000085998	1676.51	-0.862398	0.0951804	-9.06067	1.29654e-19	1.76278e-18	POMGNT1
ENSG00000085999	968.709	0.431614	0.109802	3.93083	8.46535e-05	0.000304432	RAD54L
ENSG00000086015	1524.97	-0.323418	0.0945146	-3.42188	0.000621889	0.00191017	MAST2
ENSG00000086061	6562.05	0.212778	0.0683687	3.11221	0.00185693	0.00518211	DNAJA1
ENSG00000086062	3635.37	-0.963757	0.0767722	-12.5535	3.80469e-36	1.1471e-34	B4GALT1
ENSG00000086065	2373.26	0.425008	0.0918457	4.62741	3.70267e-06	1.62959e-05	CHMP5
ENSG00000086102	726.48	0.00484578	0.123302	0.0393003	0.968651	0.977713	NFX1
ENSG00000086159	4.88671	3.22213	1.59562	2.01936	0.0434502	0.084434	AQP6
ENSG00000086189	424.159	-0.626631	0.15925	-3.93489	8.32337e-05	0.000299867	DIMT1
ENSG00000086200	709.152	-0.469762	0.123516	-3.80324	0.000142818	0.000493081	IPO11
ENSG00000086232	3834.7	-0.215343	0.0745309	-2.88931	0.00386088	0.0100181	EIF2AK1
ENSG00000086289	1299.79	0.0711616	0.0996919	0.713815	0.475342	0.59426	EPDR1
ENSG00000086300	599.216	-0.0616363	0.148645	-0.414653	0.678396	0.766754	SNX10
ENSG00000086475	1606.37	-0.308037	0.0924772	-3.33095	0.000865495	0.00258948	SEPHS1
ENSG00000086504	1171.35	-0.820567	0.106826	-7.68133	1.57447e-14	1.55185e-13	MRPL28
ENSG00000086544	323.959	1.42614	0.177375	8.04026	8.96503e-16	9.5635e-15	ITPKC
ENSG00000086570	286.832	-0.824694	0.192786	-4.27776	1.88782e-05	7.52827e-05	FAT2
ENSG00000086589	1646.55	0.606929	0.09207	6.59204	4.3383e-11	3.22969e-10	RBM22
ENSG00000086598	7475.11	0.397697	0.0681136	5.83873	5.25992e-09	3.21146e-08	TMED2
ENSG00000086619	339.541	0.161923	0.168286	0.962187	0.335956	0.456177	ERO1B
ENSG00000086666	2468.28	-0.14746	0.0839876	-1.75574	0.0791332	0.140518	ZFAND6
ENSG00000086696	17.4186	-1.68488	0.731611	-2.30298	0.0212802	0.0454841	HSD17B2
ENSG00000086712	1032.63	0.0867055	0.116249	0.745863	0.45575	0.575825	TXLNG
ENSG00000086730	87.7957	-2.15956	0.339098	-6.36853	1.90853e-10	1.33798e-09	LAT2
ENSG00000086758	6957.32	-0.390908	0.188586	-2.07284	0.0381872	0.0754782	HUWE1
ENSG00000086827	1175.13	-0.179351	0.107158	-1.67371	0.0941883	0.162847	ZW10
ENSG00000086848	204.974	-0.326095	0.21333	-1.5286	0.126365	0.207155	ALG9
ENSG00000086991	9.00738	0.423394	1.02011	0.415047	0.678107	0.766514	NOX4
ENSG00000087008	152.515	-1.27691	0.249107	-5.12593	2.9608e-07	1.49872e-06	ACOX3
ENSG00000087053	1509.42	0.593291	0.0979463	6.05731	1.3842e-09	8.97282e-09	MTMR2
ENSG00000087074	3595.8	2.57269	0.0824362	31.2083	8.22709e-214	6.31555e-211	PPP1R15A
ENSG00000087076	4.63551	-1.38087	1.39107	-0.992672	0.32087	0.439847	HSD17B14
ENSG00000087077	1331.12	-0.309222	0.0992047	-3.11701	0.00182695	0.00510774	TRIP6
ENSG00000087086	20430.1	0.255627	0.0682051	3.74791	0.000178313	0.00060588	FTL
ENSG00000087087	2361.7	-0.0585654	0.0870851	-0.672508	0.501261	0.617419	SRRT
ENSG00000087088	1909.11	-0.363774	0.0893062	-4.07333	4.63452e-05	0.000173742	BAX
ENSG00000087095	1535.93	-0.0388691	0.0967562	-0.401722	0.687889	0.775069	NLK
ENSG00000087111	664.047	-1.06359	0.128427	-8.28166	1.21473e-16	1.36745e-15	PIGS
ENSG00000087116	1027.74	-0.100107	0.112937	-0.886393	0.375406	0.497955	ADAMTS2
ENSG00000087152	1418.31	-0.259593	0.0956037	-2.7153	0.00662164	0.016228	ATXN7L3
ENSG00000087157	502.975	0.369933	0.144732	2.55598	0.010589	0.0245865	PGS1
ENSG00000087191	4588.47	-0.277156	0.0726829	-3.81322	0.000137166	0.000474965	PSMC5
ENSG00000087206	697.59	-0.338162	0.129006	-2.62128	0.00876	0.020802	UIMC1
ENSG00000087245	1397.14	-1.6368	0.106164	-15.4177	1.24536e-53	6.80992e-52	MMP2
ENSG00000087253	804.369	-0.694189	0.119002	-5.8334	5.43099e-09	3.31186e-08	LPCAT2
ENSG00000087258	10.4189	-1.42271	0.941495	-1.51111	0.13076	0.213378	GNAO1
ENSG00000087263	1936.14	0.23452	0.0875275	2.67939	0.00737566	0.0178632	OGFOD1
ENSG00000087266	463.891	-0.228274	0.156005	-1.46325	0.1434	0.230444	SH3BP2
ENSG00000087269	1277.86	-0.688516	0.0999255	-6.89029	5.5679e-12	4.51196e-11	NOP14
ENSG00000087274	2256.15	-0.276947	0.0839123	-3.30043	0.000965365	0.00285744	ADD1
ENSG00000087299	269.885	-0.993197	0.190854	-5.20397	1.95072e-07	1.01313e-06	L2HGDH
ENSG00000087301	207.09	-0.349026	0.206379	-1.69119	0.0908004	0.157864	TXNDC16
ENSG00000087302	1550.69	0.249388	0.0949505	2.62651	0.00862654	0.0205095	RTRAF
ENSG00000087303	164.414	-1.48986	0.249103	-5.9809	2.21902e-09	1.41049e-08	NID2
ENSG00000087338	921.161	-0.00419083	0.116929	-0.0358408	0.971409	0.979655	GMCL1
ENSG00000087365	7555.67	0.0154587	0.0699987	0.220842	0.825215	0.880538	SF3B2
ENSG00000087448	1156.97	-0.458221	0.103842	-4.41266	1.02107e-05	4.22374e-05	KLHL42
ENSG00000087460	9351.69	-0.21428	0.072222	-2.96697	0.00300754	0.00801543	GNAS
ENSG00000087470	2391.54	-0.157673	0.0851964	-1.8507	0.064213	0.117559	DNM1L
ENSG00000087495	2.97331	0.137188	1.67138	0.0820806	0.934583	0.955846	PHACTR3
ENSG00000087502	1199.25	-0.0770477	0.102861	-0.749051	0.453827	0.574341	ERGIC2
ENSG00000087510	63.8927	-1.03225	0.370088	-2.7892	0.00528388	0.0132539	TFAP2C
ENSG00000087586	3008.57	-0.742917	0.079185	-9.38204	6.47093e-21	9.37252e-20	AURKA
ENSG00000087589	14.2766	0.468184	0.77705	0.602515	0.546832	0.657324	CASS4
ENSG00000087842	206.335	0.400198	0.211385	1.89322	0.0583283	0.108315	PIR
ENSG00000087884	188.752	0.580867	0.221208	2.62588	0.00864255	0.0205402	AAMDC
ENSG00000087903	210.957	0.345925	0.211533	1.63532	0.101981	0.174088	RFX2
ENSG00000087995	470.858	-0.710928	0.146827	-4.84193	1.28583e-06	5.99483e-06	METTL2A
ENSG00000088035	199.112	-0.798161	0.215715	-3.70007	0.00021554	0.000722171	ALG6
ENSG00000088038	1219.92	0.371614	0.102473	3.62644	0.000287354	0.000940368	CNOT3
ENSG00000088053	7.77078	6.46976	1.73523	3.72848	0.000192641	0.00065003	GP6
ENSG00000088179	316.511	0.203262	0.17205	1.18141	0.23744	0.346094	PTPN4
ENSG00000088205	3994.81	0.0277955	0.0762902	0.364339	0.715605	0.796806	DDX18
ENSG00000088247	6593.09	-0.166919	0.0695892	-2.39864	0.0164563	0.0363251	KHSRP
ENSG00000088256	1645.36	-0.407873	0.09533	-4.27854	1.88126e-05	7.50811e-05	GNA11
ENSG00000088280	330.849	-2.32405	0.184605	-12.5893	2.41703e-36	7.34268e-35	ASAP3
ENSG00000088298	562.184	-0.563121	0.135617	-4.15228	3.29185e-05	0.000126326	EDEM2
ENSG00000088305	251.357	-0.984332	0.193941	-5.07541	3.86654e-07	1.92786e-06	DNMT3B
ENSG00000088325	8184.63	-0.9141	0.0665649	-13.7325	6.48975e-43	2.47665e-41	TPX2
ENSG00000088340	3.5617	1.98711	1.59044	1.24941	0.211515	0.315747	FER1L4
ENSG00000088356	344.31	1.13181	0.17972	6.29762	3.02247e-10	2.08091e-09	PDRG1
ENSG00000088367	1425.28	-0.916152	0.0970982	-9.43531	3.8983e-21	5.71684e-20	EPB41L1
ENSG00000088387	1612.76	-0.964301	0.107909	-8.93622	4.02705e-19	5.3477e-18	DOCK9
ENSG00000088448	1335.73	1.44602	0.105666	13.6848	1.25125e-42	4.72091e-41	ANKRD10
ENSG00000088451	510.612	0.551569	0.139494	3.95405	7.68384e-05	0.000278384	TGDS
ENSG00000088538	164.718	0.761845	0.242494	3.14171	0.00167966	0.00473039	DOCK3
ENSG00000088682	671.073	-0.185148	0.127996	-1.44651	0.148033	0.236481	COQ9
ENSG00000088726	5.14291	3.27912	1.55807	2.1046	0.0353257	0.0705984	TMEM40
ENSG00000088727	89.6579	0.0799453	0.305949	0.261303	0.793859	0.856282	KIF9
ENSG00000088756	118.574	-0.430822	0.274496	-1.5695	0.116531	0.193723	ARHGAP28
ENSG00000088766	126.032	-0.5121	0.263745	-1.94165	0.0521798	0.0987676	CRLS1
ENSG00000088808	313.683	0.284797	0.189315	1.50436	0.132489	0.215847	PPP1R13B
ENSG00000088812	1225.31	-0.404659	0.116846	-3.46318	0.00053384	0.00166145	ATRN
ENSG00000088826	796.763	-0.992027	0.119119	-8.32804	8.21903e-17	9.35788e-16	SMOX
ENSG00000088832	9800.28	-0.356486	0.066353	-5.37258	7.76187e-08	4.2109e-07	FKBP1A
ENSG00000088833	1604.28	-0.0936154	0.093976	-0.996162	0.319171	0.438095	NSFL1C
ENSG00000088836	12.0378	-1.06195	0.861567	-1.23258	0.217731	0.32298	SLC4A11
ENSG00000088854	239.5	0.390676	0.193253	2.02158	0.0432198	0.0840433	DNAAF9
ENSG00000088876	394.63	0.609495	0.156967	3.88295	0.000103198	0.000365784	ZNF343
ENSG00000088882	5.74563	0.773295	1.26367	0.611941	0.540577	0.651807	CPXM1
ENSG00000088888	1610.97	0.0201732	0.100885	0.199961	0.841511	0.887424	MAVS
ENSG00000088899	101.526	-0.863665	0.296186	-2.91595	0.00354602	0.00929051	LZTS3
ENSG00000088930	2861.94	-0.562228	0.082543	-6.81134	9.66971e-12	7.6465e-11	XRN2
ENSG00000088970	211.453	0.964061	0.212062	4.54613	5.46416e-06	2.35346e-05	KIZ
ENSG00000088986	3475.8	-0.250936	0.0851403	-2.94732	0.00320539	0.00849057	DYNLL1
ENSG00000089006	2702.73	0.134533	0.0825046	1.63061	0.102973	0.175497	SNX5
ENSG00000089009	18648.2	-0.027261	0.0626203	-0.435339	0.663317	0.754582	RPL6
ENSG00000089012	22.8641	-2.67011	0.684906	-3.89851	9.6787e-05	0.000344528	SIRPG
ENSG00000089022	706.101	0.644951	0.122565	5.26212	1.42405e-07	7.50927e-07	MAPKAPK5
ENSG00000089041	298.177	0.532985	0.179324	2.97219	0.00295679	0.0078919	P2RX7
ENSG00000089048	620.946	0.796711	0.132672	6.0051	1.91213e-09	1.22243e-08	ESF1
ENSG00000089050	458.856	-1.22525	0.152289	-8.04552	8.58781e-16	9.1709e-15	RBBP9
ENSG00000089053	2749.42	-0.505353	0.0815632	-6.19585	5.79716e-10	3.88795e-09	ANAPC5
ENSG00000089057	1166.22	-0.329348	0.103128	-3.19358	0.00140521	0.00402506	SLC23A2
ENSG00000089060	249.724	-1.5881	0.198323	-8.00766	1.16913e-15	1.23203e-14	SLC8B1
ENSG00000089063	1461.9	-0.380357	0.0993037	-3.83024	0.000128016	0.000445677	TMEM230
ENSG00000089091	73.9628	1.43148	0.355271	4.02926	5.59527e-05	0.000207422	DZANK1
ENSG00000089094	637.813	-0.279806	0.138114	-2.0259	0.0427749	0.0832839	KDM2B
ENSG00000089123	151.485	-0.375462	0.239339	-1.56875	0.116706	0.193982	TASP1
ENSG00000089127	1182.22	2.51227	0.110008	22.8372	1.95841e-115	4.65332e-113	OAS1
ENSG00000089154	5091.23	-0.371181	0.0781226	-4.75126	2.02149e-06	9.19694e-06	GCN1
ENSG00000089157	30823.1	-0.275737	0.062764	-4.39324	1.11673e-05	4.59182e-05	RPLP0
ENSG00000089159	3600.9	-1.13489	0.0796529	-14.2479	4.61698e-46	1.94821e-44	PXN
ENSG00000089163	5.24469	-0.00721083	1.32391	-0.00544662	0.995654	0.997103	SIRT4
ENSG00000089177	247.067	0.510617	0.19244	2.65338	0.00796904	0.0191297	KIF16B
ENSG00000089195	803.814	-0.463012	0.118647	-3.90242	9.52373e-05	0.000339557	TRMT6
ENSG00000089199	198.524	0.372434	0.210815	1.76664	0.0772892	0.137746	CHGB
ENSG00000089220	1956.54	-0.379808	0.0927217	-4.09622	4.19956e-05	0.000158658	PEBP1
ENSG00000089234	905.55	1.12725	0.114147	9.87545	5.3196e-23	8.64549e-22	BRAP
ENSG00000089248	2112.21	0.0217092	0.0860642	0.252244	0.800852	0.862055	ERP29
ENSG00000089280	8647.44	0.859125	0.0704463	12.1954	3.28684e-34	9.22674e-33	FUS
ENSG00000089289	1160.27	0.0999351	0.105318	0.948891	0.342676	0.463529	IGBP1
ENSG00000089327	1896.43	-0.420946	0.0895147	-4.70253	2.56959e-06	1.1564e-05	FXYD5
ENSG00000089335	439.543	1.2787	0.15478	8.26136	1.44019e-16	1.61579e-15	ZNF302
ENSG00000089351	839.028	-0.424992	0.118877	-3.57507	0.000350131	0.00112714	GRAMD1A
ENSG00000089472	16.3049	-0.0538389	0.718051	-0.0749793	0.940231	0.958866	HEPH
ENSG00000089486	469.505	-0.559765	0.147661	-3.79088	0.000150117	0.000516137	CDIP1
ENSG00000089505	10.6325	-0.49615	0.886907	-0.559416	0.575878	0.682863	CMTM1
ENSG00000089597	8623.16	-0.825431	0.0709203	-11.6388	2.61532e-31	6.38913e-30	GANAB
ENSG00000089639	142.039	-0.622469	0.257587	-2.41654	0.015669	0.0347833	GMIP
ENSG00000089682	344.278	0.272452	0.166216	1.63915	0.101183	0.172962	RBM41
ENSG00000089685	2982.91	-0.632074	0.0786535	-8.03618	9.2679e-16	9.86549e-15	BIRC5
ENSG00000089692	15.1432	3.01569	0.866614	3.47985	0.0005017	0.00156926	LAG3
ENSG00000089693	3523.77	-0.216881	0.0766259	-2.83039	0.00464911	0.0118146	MLF2
ENSG00000089723	21.6877	-2.44272	0.69336	-3.52302	0.000426654	0.00135232	OTUB2
ENSG00000089737	3618.79	0.168135	0.0760555	2.21069	0.0270576	0.0560502	DDX24
ENSG00000089775	150.666	-0.288782	0.249657	-1.15671	0.247389	0.357204	ZBTB25
ENSG00000089818	756.789	0.677617	0.122686	5.52319	3.32898e-08	1.87586e-07	NECAP1
ENSG00000089820	4.22326	-0.397153	1.4064	-0.28239	0.777645	0.843023	ARHGAP4
ENSG00000089847	5.87508	-0.3675	1.22989	-0.298807	0.765088	0.83431	ANKRD24
ENSG00000089876	1587.11	0.0515388	0.0973019	0.529679	0.596334	0.70075	DHX32
ENSG00000089902	1062.45	-0.61398	0.105954	-5.79476	6.84206e-09	4.13444e-08	RCOR1
ENSG00000089916	1317.02	0.888986	0.10918	8.14235	3.87671e-16	4.23046e-15	GPATCH2L
ENSG00000090006	912.08	-0.39966	0.113315	-3.52697	0.000420339	0.00133422	LTBP4
ENSG00000090013	508.403	0.0595556	0.138891	0.428794	0.668073	0.758264	BLVRB
ENSG00000090020	1077.4	-0.0149362	0.108575	-0.137566	0.890584	0.924778	SLC9A1
ENSG00000090054	1988.66	0.340874	0.0946126	3.60284	0.000314756	0.00102266	SPTLC1
ENSG00000090060	4541.02	0.0301903	0.0722242	0.418009	0.675941	0.764593	PAPOLA
ENSG00000090061	564.803	0.40054	0.133416	3.0022	0.00268035	0.00723128	CCNK
ENSG00000090097	554.659	-0.79838	0.137089	-5.8238	5.75259e-09	3.50156e-08	PCBP4
ENSG00000090263	435.135	-0.089915	0.153975	-0.583958	0.559249	0.668256	MRPS33
ENSG00000090266	369.251	-0.0038635	0.167015	-0.0231326	0.981544	0.986934	NDUFB2
ENSG00000090273	5098.72	-0.895878	0.0740805	-12.0933	1.14567e-33	3.14531e-32	NUDC
ENSG00000090316	1021.25	-0.106241	0.108084	-0.982954	0.32563	0.444911	MAEA
ENSG00000090372	1162.84	-0.0670976	0.109362	-0.613538	0.539521	0.651006	STRN4
ENSG00000090382	48.4951	0.100361	0.420282	0.238793	0.811266	0.87115	LYZ
ENSG00000090432	684.809	0.252315	0.126667	1.99195	0.0463765	0.0891743	MUL1
ENSG00000090447	206.834	-2.04636	0.226291	-9.04303	1.52384e-19	2.06478e-18	TFAP4
ENSG00000090470	1375.26	0.65455	0.0974881	6.71415	1.89164e-11	1.45829e-10	PDCD7
ENSG00000090487	1304.43	-0.37841	0.104584	-3.61825	0.000296597	0.000968234	SPG21
ENSG00000090512	15.435	-2.14717	0.794301	-2.70321	0.00686724	0.01677	FETUB
ENSG00000090520	3035.39	1.32976	0.0831176	15.9985	1.30909e-57	8.37443e-56	DNAJB11
ENSG00000090534	109.296	-0.952439	0.28879	-3.29803	0.000973653	0.00287898	THPO
ENSG00000090539	80.2997	0.370643	0.322299	1.15	0.250145	0.360169	CHRD
ENSG00000090554	22.4531	-0.364812	0.607237	-0.600773	0.547991	0.658399	FLT3LG
ENSG00000090565	543.039	-0.457162	0.145634	-3.13912	0.00169454	0.00476558	RAB11FIP3
ENSG00000090581	361.551	0.137936	0.162321	0.849775	0.39545	0.517153	GNPTG
ENSG00000090612	227.966	1.9854	0.212339	9.35016	8.75138e-21	1.25751e-19	ZNF268
ENSG00000090615	3003.64	0.841387	0.0852611	9.86836	5.70911e-23	9.25655e-22	GOLGA3
ENSG00000090621	4895.8	0.339762	0.0739413	4.59502	4.32705e-06	1.8869e-05	PABPC4
ENSG00000090659	3.80359	1.57991	1.49267	1.05844	0.289854	0.405836	CD209
ENSG00000090674	182.002	0.408635	0.220773	1.85093	0.0641794	0.117508	MCOLN1
ENSG00000090686	1777.09	-0.13901	0.0921576	-1.50839	0.131454	0.214372	USP48
ENSG00000090776	623.518	-1.54666	0.135127	-11.446	2.46346e-30	5.72388e-29	EFNB1
ENSG00000090857	1772.44	0.602307	0.104657	5.75505	8.66184e-09	5.18542e-08	PDPR
ENSG00000090861	5383.72	-0.221754	0.0704704	-3.14677	0.00165083	0.00465512	AARS1
ENSG00000090863	4129.9	-0.907778	0.0764254	-11.878	1.54067e-32	3.99873e-31	GLG1
ENSG00000090889	1989.26	-0.600939	0.0887542	-6.77082	1.28051e-11	1.00148e-10	KIF4A
ENSG00000090905	2247.28	0.635685	0.0972789	6.53466	6.37528e-11	4.67638e-10	TNRC6A
ENSG00000090924	460.406	-0.302052	0.148344	-2.03615	0.0417348	0.0815258	PLEKHG2
ENSG00000090932	6.85007	-0.970684	1.13286	-0.856841	0.391533	0.513038	DLL3
ENSG00000090971	228.397	-1.3371	0.212261	-6.29932	2.98954e-10	2.06108e-09	NAT14
ENSG00000090975	520.829	-0.448845	0.142203	-3.15637	0.00159744	0.00452119	PITPNM2
ENSG00000090989	1551.92	-0.0625457	0.0966674	-0.64702	0.517619	0.631451	EXOC1
ENSG00000091009	769.863	0.316612	0.121424	2.6075	0.00912057	0.0215403	RBM27
ENSG00000091010	9.99965	2.90124	1.11642	2.59871	0.00935743	0.0220283	POU4F3
ENSG00000091039	2960.03	0.187003	0.0799491	2.33902	0.0193343	0.0419222	OSBPL8
ENSG00000091073	196.488	-1.36886	0.220235	-6.21546	5.11755e-10	3.44955e-09	DTX2
ENSG00000091106	8.45045	0.461669	0.995687	0.463669	0.642885	0.738282	NLRC4
ENSG00000091127	462.284	-0.424171	0.149843	-2.83078	0.00464352	0.0118034	PUS7
ENSG00000091128	8.03672	-1.30082	1.03696	-1.25446	0.209675	0.31364	LAMB4
ENSG00000091129	519.295	-0.545237	0.146132	-3.73113	0.000190623	0.0006442	NRCAM
ENSG00000091136	1503.88	-1.59832	0.10348	-15.4456	8.07687e-54	4.51558e-52	LAMB1
ENSG00000091137	108.366	-2.55504	0.320875	-7.96275	1.68259e-15	1.75642e-14	SLC26A4
ENSG00000091140	1964.74	-0.705991	0.08788	-8.03359	9.46648e-16	1.00715e-14	DLD
ENSG00000091157	431.633	-0.430241	0.149861	-2.87093	0.00409265	0.0105659	WDR7
ENSG00000091164	1828.08	0.493129	0.0919086	5.36543	8.07552e-08	4.37274e-07	TXNL1
ENSG00000091262	6.13357	-0.966373	1.16265	-0.831182	0.405871	0.527704	ABCC6
ENSG00000091317	5840.44	-0.592134	0.0700101	-8.45784	2.72366e-17	3.19774e-16	CMTM6
ENSG00000091409	6881.8	-1.2296	0.0744353	-16.519	2.67654e-61	1.93554e-59	ITGA6
ENSG00000091428	50.1347	2.04619	0.434241	4.71211	2.45161e-06	1.1058e-05	RAPGEF4
ENSG00000091436	2459.57	-0.58195	0.0958033	-6.07442	1.24438e-09	8.10593e-09	MAP3K20
ENSG00000091483	1979.74	-0.534453	0.0894008	-5.97816	2.25668e-09	1.43306e-08	FH
ENSG00000091490	2245.59	-0.255141	0.0857296	-2.97612	0.00291924	0.00779884	SEL1L3
ENSG00000091527	7674.26	-0.186457	0.0667727	-2.79241	0.00523166	0.0131377	CDV3
ENSG00000091536	7.64028	0.0348631	1.08318	0.0321859	0.974324	0.981702	MYO15A
ENSG00000091542	9584.73	-0.237279	0.0721706	-3.28775	0.00100993	0.00297742	ALKBH5
ENSG00000091583	5.93257	-0.369471	1.15903	-0.318777	0.749896	0.822553	APOH
ENSG00000091592	2345.48	2.63193	0.0919223	28.6321	2.68048e-180	1.16304e-177	NLRP1
ENSG00000091622	21.9542	0.649494	0.630061	1.03084	0.302614	0.420033	PITPNM3
ENSG00000091640	649.026	-0.746043	0.131488	-5.67383	1.39637e-08	8.18025e-08	SPAG7
ENSG00000091651	905.511	1.33199	0.114377	11.6456	2.41627e-31	5.91735e-30	ORC6
ENSG00000091656	82.2467	0.471833	0.332247	1.42013	0.15557	0.245942	ZFHX4
ENSG00000091732	413.195	-0.402996	0.154047	-2.61605	0.00889523	0.021073	ZC3HC1
ENSG00000091831	129.605	0.0724138	0.260456	0.278027	0.780992	0.84551	ESR1
ENSG00000091844	554.64	0.136492	0.140506	0.971427	0.331335	0.451131	RGS17
ENSG00000091879	3.54672	1.96607	1.7268	1.13856	0.254886	0.365598	ANGPT2
ENSG00000091947	408.044	-0.179605	0.157362	-1.14135	0.253724	0.364348	TMEM101
ENSG00000091986	1948.06	-0.282212	0.0881867	-3.20017	0.00137348	0.00394378	CCDC80
ENSG00000092010	1269.91	-0.0661182	0.107893	-0.612811	0.540001	0.651428	PSME1
ENSG00000092020	593.953	0.149379	0.132608	1.12647	0.259966	0.371467	PPP2R3C
ENSG00000092036	570.698	-0.918129	0.136052	-6.74836	1.49523e-11	1.16348e-10	HAUS4
ENSG00000092051	517.701	-1.69253	0.14753	-11.4724	1.81467e-30	4.24608e-29	JPH4
ENSG00000092068	140.703	-0.731769	0.266357	-2.74732	0.00600843	0.0149009	SLC7A8
ENSG00000092094	476.793	-0.0158319	0.145074	-0.10913	0.9131	0.942004	OSGEP
ENSG00000092096	16.8716	-1.28445	0.730578	-1.75814	0.0787245	0.13989	SLC22A17
ENSG00000092098	104.816	2.04246	0.32526	6.27945	3.39769e-10	2.332e-09	RNF31
ENSG00000092108	1291.4	0.721631	0.0998125	7.22987	4.83458e-13	4.30582e-12	SCFD1
ENSG00000092140	901.8	0.2299	0.125281	1.83508	0.0664942	0.121058	G2E3
ENSG00000092148	3803.4	0.110151	0.186563	0.590424	0.554907	0.664626	HECTD1
ENSG00000092199	17440	-0.488614	0.0638879	-7.64799	2.04147e-14	1.99733e-13	HNRNPC
ENSG00000092200	5.2436	-0.315638	1.45255	-0.217299	0.827975	0.881771	RPGRIP1
ENSG00000092201	6647.05	-0.620667	0.0767664	-8.08514	6.20942e-16	6.6955e-15	SUPT16H
ENSG00000092203	2318.27	0.535478	0.0833534	6.42419	1.32576e-10	9.44691e-10	TOX4
ENSG00000092208	253.612	-0.627546	0.190167	-3.29998	0.000966906	0.00286115	GEMIN2
ENSG00000092295	6.69645	0.0106557	1.08632	0.00980895	0.992174	0.994915	TGM1
ENSG00000092330	897.931	0.136738	0.112203	1.21866	0.222973	0.329531	TINF2
ENSG00000092421	23.8053	3.0139	0.693008	4.34902	1.36747e-05	5.55307e-05	SEMA6A
ENSG00000092439	1192.64	1.19195	0.111423	10.6975	1.04583e-26	2.06059e-25	TRPM7
ENSG00000092445	807.151	-0.596128	0.119914	-4.97128	6.65139e-07	3.21441e-06	TYRO3
ENSG00000092470	861.898	-0.586701	0.11568	-5.07177	3.94136e-07	1.96223e-06	WDR76
ENSG00000092529	3.79307	2.10197	1.61498	1.30155	0.193071	0.293332	CAPN3
ENSG00000092531	659.924	0.0452319	0.127559	0.354597	0.722892	0.801745	SNAP23
ENSG00000092621	2667.74	-0.396034	0.0804458	-4.92299	8.5231e-07	4.07163e-06	PHGDH
ENSG00000092820	6891.47	-1.22667	0.0700536	-17.5105	1.19091e-68	1.06589e-66	EZR
ENSG00000092841	7928.78	-0.106104	0.0674713	-1.57258	0.115817	0.192814	MYL6
ENSG00000092847	1654.02	-0.404862	0.100891	-4.01288	5.99832e-05	0.000221254	AGO1
ENSG00000092850	2.87381	5.03312	2.2017	2.28602	0.0222533	0.0471802	TEKT2
ENSG00000092853	1327.19	-1.11752	0.107825	-10.3643	3.6049e-25	6.58884e-24	CLSPN
ENSG00000092871	700.053	-0.463749	0.128145	-3.61895	0.000295803	0.000965798	RFFL
ENSG00000092929	69.1096	-1.0997	0.355733	-3.09136	0.00199239	0.00553229	UNC13D
ENSG00000092931	339.099	-0.109981	0.169121	-0.65031	0.515492	0.629668	MFSD11
ENSG00000092964	2036.01	-1.67249	0.0967817	-17.2811	6.53472e-67	5.59771e-65	DPYSL2
ENSG00000092969	175.553	-1.22691	0.229799	-5.33907	9.3427e-08	5.02753e-07	TGFB2
ENSG00000092978	607.645	0.609737	0.133885	4.55418	5.259e-06	2.26901e-05	GPATCH2
ENSG00000093000	3376.37	0.35492	0.0773138	4.59064	4.41896e-06	1.9253e-05	NUP50
ENSG00000093009	580.956	-0.858232	0.134594	-6.37647	1.8122e-10	1.27538e-09	CDC45
ENSG00000093010	1378.32	-0.4593	0.0985991	-4.65826	3.18892e-06	1.41439e-05	COMT
ENSG00000093144	1649.33	0.0945614	0.094425	1.00144	0.316612	0.43524	ECHDC1
ENSG00000093167	2108.95	0.882221	0.0861282	10.2431	1.27081e-24	2.26262e-23	LRRFIP2
ENSG00000093183	1300.27	-0.214394	0.101422	-2.11389	0.0345248	0.0691502	SEC22C
ENSG00000093217	167.954	-0.398424	0.228017	-1.74735	0.0805771	0.142764	XYLB
ENSG00000094631	243.133	-0.692668	0.197591	-3.50556	0.000455643	0.00143623	HDAC6
ENSG00000094796	6.1839	-0.974896	1.25072	-0.779468	0.435704	0.556879	KRT31
ENSG00000094804	2860.36	0.81746	0.0850051	9.6166	6.80441e-22	1.03909e-20	CDC6
ENSG00000094841	265.483	-0.555851	0.189908	-2.92695	0.00342299	0.00901428	UPRT
ENSG00000094880	1179.74	0.753768	0.104265	7.22932	4.85414e-13	4.31938e-12	CDC23
ENSG00000094914	781.598	-0.447372	0.131136	-3.41152	0.000646029	0.00197762	AAAS
ENSG00000094916	3462.53	-0.378754	0.095023	-3.98592	6.72202e-05	0.000245948	CBX5
ENSG00000094975	1685.95	0.63754	0.0962515	6.62369	3.50349e-11	2.63574e-10	SUCO
ENSG00000095002	1566.86	-0.957372	0.0952618	-10.0499	9.19532e-24	1.55665e-22	MSH2
ENSG00000095015	279.114	0.792141	0.181362	4.36774	1.2554e-05	5.12718e-05	MAP3K1
ENSG00000095059	390.226	-0.212193	0.162277	-1.30759	0.191012	0.290912	DHPS
ENSG00000095066	77.9798	0.312453	0.326775	0.956173	0.338985	0.459352	HOOK2
ENSG00000095139	6057.75	0.456569	0.0741382	6.15835	7.35072e-10	4.87581e-09	ARCN1
ENSG00000095203	601.389	-1.54075	0.138228	-11.1464	7.45539e-29	1.61918e-27	EPB41L4B
ENSG00000095209	796.849	0.219699	0.119936	1.8318	0.066981	0.121766	TMEM38B
ENSG00000095261	1322.45	-1.08617	0.105529	-10.2926	7.6115e-25	1.36986e-23	PSMD5
ENSG00000095303	28.8029	-1.24343	0.551604	-2.25421	0.0241828	0.0507853	PTGS1
ENSG00000095319	1165.47	-1.14601	0.103698	-11.0514	2.15748e-28	4.55673e-27	NUP188
ENSG00000095321	159.965	-0.993615	0.242378	-4.09944	4.14147e-05	0.000156641	CRAT
ENSG00000095370	2.86357	-3.33798	2.11032	-1.58174	0.113708	0.190006	SH2D3C
ENSG00000095380	1172.91	0.31166	0.108217	2.87996	0.00397721	0.0102945	NANS
ENSG00000095383	198.968	-1.8705	0.228765	-8.17652	2.9216e-16	3.21989e-15	TBC1D2
ENSG00000095397	165.611	0.232878	0.232573	1.00131	0.316675	0.435297	WHRN
ENSG00000095464	13.6872	7.28706	1.61574	4.51004	6.48161e-06	2.76129e-05	PDE6C
ENSG00000095485	787.667	-0.417679	0.118313	-3.53028	0.000415117	0.00131995	CWF19L1
ENSG00000095539	34.9595	-0.0232775	0.483122	-0.0481814	0.961572	0.973094	SEMA4G
ENSG00000095564	1610.41	1.01616	0.0964259	10.5382	5.75674e-26	1.09532e-24	BTAF1
ENSG00000095574	616.733	0.982886	0.133439	7.36582	1.76066e-13	1.61642e-12	IKZF5
ENSG00000095585	9.2069	3.57517	1.21253	2.94853	0.00319288	0.00846192	BLNK
ENSG00000095587	70.957	3.00821	0.409897	7.33894	2.15291e-13	1.96496e-12	TLL2
ENSG00000095637	59.6879	-0.488974	0.380198	-1.2861	0.198406	0.299727	SORBS1
ENSG00000095739	132.732	5.63462	0.495727	11.3664	6.14867e-30	1.40093e-28	BAMBI
ENSG00000095752	282.863	-2.10674	0.193732	-10.8745	1.52439e-27	3.09199e-26	IL11
ENSG00000095787	5343.01	1.19402	0.0753439	15.8476	1.46019e-56	8.96739e-55	WAC
ENSG00000095794	453.231	-0.211298	0.160439	-1.317	0.18784	0.286825	CREM
ENSG00000095906	502.298	-0.176854	0.149263	-1.18484	0.236079	0.344613	NUBP2
ENSG00000095951	412.938	0.303826	0.168278	1.8055	0.0709963	0.12797	HIVEP1
ENSG00000096060	1017.31	-0.888308	0.108442	-8.19157	2.57842e-16	2.84954e-15	FKBP5
ENSG00000096063	2746.77	-0.291713	0.0820041	-3.5573	0.000374689	0.00119962	SRPK1
ENSG00000096070	1096.42	0.623545	0.104807	5.94943	2.69072e-09	1.69253e-08	BRPF3
ENSG00000096080	349.234	-0.89139	0.166743	-5.34588	8.99785e-08	4.85373e-07	MRPS18A
ENSG00000096092	709.404	-0.61689	0.130647	-4.72181	2.3376e-06	1.05605e-05	TMEM14A
ENSG00000096093	397.199	0.71463	0.155665	4.59083	4.41487e-06	1.92394e-05	EFHC1
ENSG00000096384	57334.7	0.0329277	0.0596915	0.551632	0.5812	0.687742	HSP90AB1
ENSG00000096401	2131.65	0.0668071	0.0863661	0.773534	0.439206	0.560386	CDC5L
ENSG00000096433	3613.72	-0.664477	0.0966803	-6.87292	6.2899e-12	5.0826e-11	ITPR3
ENSG00000096654	226.468	0.721296	0.199104	3.62271	0.000291535	0.000952954	ZNF184
ENSG00000096717	1043.32	0.794734	0.106517	7.46108	8.58159e-14	8.06403e-13	SIRT1
ENSG00000096746	3922.97	0.0499234	0.082386	0.605969	0.544535	0.655353	HNRNPH3
ENSG00000096872	307.727	0.0241544	0.183275	0.131793	0.895148	0.928262	IFT74
ENSG00000096968	425.705	1.11989	0.152129	7.36143	1.8195e-13	1.66814e-12	JAK2
ENSG00000097007	1688.9	-0.498934	0.0938437	-5.31665	1.05696e-07	5.66028e-07	ABL1
ENSG00000097021	1527.92	-0.506047	0.0954434	-5.30206	1.14504e-07	6.10413e-07	ACOT7
ENSG00000097033	2138.18	0.447793	0.0871924	5.13569	2.81109e-07	1.42846e-06	SH3GLB1
ENSG00000097046	454.256	-0.604543	0.149039	-4.05626	4.98641e-05	0.000186026	CDC7
ENSG00000097096	197.25	0.513373	0.232377	2.20922	0.0271592	0.0562197	SYDE2
ENSG00000099139	2.79269	0.929698	1.77279	0.524425	0.599983	0.703252	PCSK5
ENSG00000099194	35156.2	-0.924956	0.0623707	-14.83	9.37709e-50	4.41409e-48	SCD
ENSG00000099203	214.632	-1.27839	0.2203	-5.80296	6.51539e-09	3.94302e-08	TMED1
ENSG00000099204	7.06846	0.751017	1.1235	0.66846	0.50384	0.619609	ABLIM1
ENSG00000099219	1225.67	-0.910929	0.10755	-8.46981	2.45786e-17	2.90275e-16	ERMP1
ENSG00000099246	1494.57	1.04354	0.102695	10.1616	2.94126e-24	5.13151e-23	RAB18
ENSG00000099250	16165.7	-1.90638	0.0674194	-28.2764	6.74187e-176	2.80335e-173	NRP1
ENSG00000099251	146.244	2.66313	0.300703	8.85634	8.26842e-19	1.07092e-17	HSD17B7P2
ENSG00000099256	8.55358	-1.00635	0.984023	-1.02269	0.306454	0.424316	PRTFDC1
ENSG00000099260	12.1963	-3.42164	1.08377	-3.15715	0.00159317	0.00451102	PALMD
ENSG00000099282	13.247	-2.24229	0.913394	-2.4549	0.0140923	0.0316814	TSPAN15
ENSG00000099284	15.4448	3.92205	0.986442	3.97596	7.00953e-05	0.000255368	MACROH2A2
ENSG00000099290	1166.35	0.831001	0.105962	7.84243	4.41909e-15	4.50003e-14	WASHC2A
ENSG00000099308	44.7685	-1.26325	0.45369	-2.7844	0.00536275	0.0134365	MAST3
ENSG00000099326	169.697	1.18475	0.239274	4.95144	7.36681e-07	3.54214e-06	MZF1
ENSG00000099330	126.446	-0.839236	0.269878	-3.10968	0.00187288	0.00522444	OCEL1
ENSG00000099331	1565.18	0.237291	0.102033	2.32563	0.0200384	0.0431199	MYO9B
ENSG00000099337	2.92904	-0.361636	1.72431	-0.209727	0.833881	0.884019	KCNK6
ENSG00000099338	9.98226	0.707785	0.922296	0.767417	0.442834	0.563717	CATSPERG
ENSG00000099341	2637.12	-0.365169	0.0847978	-4.30635	1.65968e-05	6.67181e-05	PSMD8
ENSG00000099364	985.033	-0.537577	0.111017	-4.84231	1.28341e-06	5.98493e-06	FBXL19
ENSG00000099365	11.6732	0.565815	0.952075	0.594297	0.552314	0.66208	STX1B
ENSG00000099377	44.8211	-1.38084	0.447634	-3.08474	0.00203727	0.00564671	HSD3B7
ENSG00000099381	968.023	0.50205	0.121654	4.12688	3.67726e-05	0.000140307	SETD1A
ENSG00000099385	595.814	-0.477857	0.133153	-3.58878	0.000332227	0.00107383	BCL7C
ENSG00000099399	2648.85	-0.28229	0.083341	-3.38716	0.000706195	0.00214862	MAGEB2
ENSG00000099622	1589.99	-0.185635	0.0953951	-1.94596	0.0516594	0.0979452	CIRBP
ENSG00000099624	411.922	-0.303107	0.158582	-1.91136	0.0559588	0.104724	ATP5F1D
ENSG00000099625	49.4339	-0.376395	0.416542	-0.903618	0.366198	0.488044	CBARP
ENSG00000099725	7.57642	-1.17418	1.05296	-1.11512	0.264801	0.37735	PRKY
ENSG00000099783	9008.66	-0.434885	0.0676255	-6.43079	1.26941e-10	9.06221e-10	HNRNPM
ENSG00000099785	18.9427	-0.946564	0.702979	-1.3465	0.17814	0.27484	MARCHF2
ENSG00000099795	452.545	-0.221778	0.159143	-1.39358	0.163446	0.256807	NDUFB7
ENSG00000099797	1105.79	-0.610099	0.105428	-5.78687	7.17109e-09	4.32672e-08	TECR
ENSG00000099800	564.979	-0.916932	0.138146	-6.63742	3.19218e-11	2.41153e-10	TIMM13
ENSG00000099804	883.006	0.307328	0.115831	2.65325	0.00797209	0.0191336	CDC34
ENSG00000099810	5.45973	0.119067	1.20072	0.099163	0.921009	0.947401	MTAP
ENSG00000099812	3.64446	-1.34547	1.532	-0.878245	0.379811	0.501453	MISP
ENSG00000099814	586.375	0.518107	0.14019	3.69575	0.000219235	0.000733443	CEP170B
ENSG00000099817	1832.07	-0.324597	0.0907717	-3.57597	0.000348933	0.00112383	POLR2E
ENSG00000099821	693.729	-0.860183	0.126829	-6.7822	1.18361e-11	9.28605e-11	POLRMT
ENSG00000099822	3.56103	1.99965	1.59115	1.25673	0.208851	0.312806	HCN2
ENSG00000099834	19.5261	1.84133	0.721221	2.55308	0.0106775	0.0247549	CDHR5
ENSG00000099849	44.3862	-0.756476	0.453989	-1.66629	0.0956562	0.165027	RASSF7
ENSG00000099860	667.408	1.91365	0.134418	14.2366	5.43147e-46	2.28225e-44	GADD45B
ENSG00000099866	4.1065	2.94286	1.6793	1.75243	0.0796999	0.141423	MADCAM1
ENSG00000099875	864.145	-1.24753	0.117912	-10.5801	3.68408e-26	7.07706e-25	MKNK2
ENSG00000099889	19.829	-0.241019	0.655391	-0.367749	0.713061	0.79455	ARVCF
ENSG00000099899	542.722	-0.469541	0.154773	-3.03374	0.00241543	0.00657957	TRMT2A
ENSG00000099901	4693.49	-0.312928	0.0784674	-3.988	6.66323e-05	0.000243931	RANBP1
ENSG00000099904	546.217	-0.0614592	0.136779	-0.449332	0.653192	0.746425	ZDHHC8
ENSG00000099910	73.8982	-0.145003	0.349942	-0.414364	0.678608	0.766949	KLHL22
ENSG00000099917	1381.36	-0.0482207	0.0994463	-0.484892	0.627753	0.725707	MED15
ENSG00000099937	6.02626	-2.26302	1.28887	-1.75581	0.0791212	0.140511	SERPIND1
ENSG00000099940	908.882	-0.384326	0.111096	-3.4594	0.000541375	0.00168071	SNAP29
ENSG00000099942	3263.47	0.353707	0.0788582	4.48536	7.27925e-06	3.0768e-05	CRKL
ENSG00000099949	224.128	0.123801	0.200882	0.616284	0.537707	0.649367	LZTR1
ENSG00000099956	1389.5	-0.658332	0.0966085	-6.81444	9.46331e-12	7.5041e-11	SMARCB1
ENSG00000099957	6.43782	-0.331225	1.11782	-0.296313	0.766991	0.835702	P2RX6
ENSG00000099968	1724.56	-0.186625	0.0976472	-1.91122	0.0559768	0.104748	BCL2L13
ENSG00000099974	85.7468	0.863085	0.326326	2.64486	0.00817255	0.0195466	DDTL
ENSG00000099977	35.4725	1.0266	0.487329	2.10659	0.0351535	0.0702895	DDT
ENSG00000099984	7.12397	-6.22641	1.76085	-3.53602	0.000406206	0.00129306	GSTT2
ENSG00000099991	1249.42	-0.844837	0.110204	-7.66614	1.77256e-14	1.73936e-13	CABIN1
ENSG00000099992	265.407	0.375992	0.1883	1.99677	0.0458504	0.0882988	TBC1D10A
ENSG00000099995	3490.47	-0.235562	0.0759108	-3.10314	0.00191479	0.00533091	SF3A1
ENSG00000099999	158.713	-0.766052	0.241915	-3.16662	0.00154224	0.00437859	RNF215
ENSG00000100003	147.953	-1.36108	0.256572	-5.30486	1.12762e-07	6.01448e-07	SEC14L2
ENSG00000100014	649.114	-0.392164	0.127206	-3.08292	0.00204983	0.00567521	SPECC1L
ENSG00000100023	626.015	-0.457297	0.128941	-3.54657	0.000390283	0.00124475	PPIL2
ENSG00000100024	12.8118	-2.59991	0.91292	-2.8479	0.00440081	0.0112842	UPB1
ENSG00000100027	13.2362	-0.643479	0.79484	-0.80957	0.418187	0.539639	YPEL1
ENSG00000100028	1313.63	0.323214	0.097961	3.29941	0.000968877	0.00286656	SNRPD3
ENSG00000100029	2362.63	-0.599169	0.0850046	-7.04867	1.80637e-12	1.52317e-11	PES1
ENSG00000100030	3708.39	-0.63175	0.0775915	-8.14201	3.88781e-16	4.24026e-15	MAPK1
ENSG00000100031	38.1326	0.777183	0.468223	1.65986	0.0969436	0.16673	GGT1
ENSG00000100034	969.351	-1.57934	0.116936	-13.5061	1.44022e-41	5.23596e-40	PPM1F
ENSG00000100036	470.822	-1.72154	0.16217	-10.6156	2.52046e-26	4.87461e-25	SLC35E4
ENSG00000100038	29.1559	0.939899	0.540564	1.73874	0.082081	0.145068	TOP3B
ENSG00000100053	6.60657	-0.424267	1.16953	-0.362767	0.716779	0.797514	CRYBB3
ENSG00000100055	121.388	-2.69173	0.312943	-8.60134	7.87901e-18	9.63585e-17	CYTH4
ENSG00000100056	349.189	0.404058	0.171566	2.35512	0.0185168	0.0402985	ESS2
ENSG00000100058	279.68	0.578999	0.182579	3.17121	0.00151803	0.00431772	CRYBB2P1
ENSG00000100065	290.309	-2.03486	0.191536	-10.6239	2.30747e-26	4.48003e-25	CARD10
ENSG00000100068	36.8316	1.33198	0.486081	2.74025	0.00613917	0.0151742	LRP5L
ENSG00000100075	1059.72	-0.862327	0.109026	-7.9094	2.58642e-15	2.67612e-14	SLC25A1
ENSG00000100077	587.861	-0.608754	0.132814	-4.58349	4.57268e-06	1.98794e-05	GRK3
ENSG00000100078	61.1065	-1.39543	0.384418	-3.62998	0.000283448	0.000928497	PLA2G3
ENSG00000100083	734.825	-0.0612557	0.125938	-0.486394	0.626688	0.725019	GGA1
ENSG00000100084	366.562	0.169962	0.166943	1.01808	0.308639	0.426779	HIRA
ENSG00000100092	70.9172	-1.35335	0.358691	-3.77304	0.000161273	0.000552402	SH3BP1
ENSG00000100097	9426.03	-0.420744	0.070718	-5.9496	2.68803e-09	1.69137e-08	LGALS1
ENSG00000100099	749.284	-0.18442	0.121202	-1.5216	0.12811	0.209621	HPS4
ENSG00000100100	43.8748	0.182704	0.445648	0.409974	0.681825	0.76967	PIK3IP1
ENSG00000100104	555.316	-0.0337526	0.134485	-0.250977	0.801832	0.862783	SRRD
ENSG00000100105	181.252	-1.56517	0.229552	-6.81837	9.20793e-12	7.31322e-11	PATZ1
ENSG00000100106	1158.02	-1.05795	0.106846	-9.90163	4.09559e-23	6.69277e-22	TRIOBP
ENSG00000100109	1171.12	0.401822	0.102833	3.9075	9.32562e-05	0.000333029	TFIP11
ENSG00000100116	42.0275	-0.396429	0.453584	-0.873993	0.382122	0.503916	GCAT
ENSG00000100124	583.348	0.152388	0.131605	1.15793	0.246895	0.356723	ANKRD54
ENSG00000100129	4933.77	-0.262652	0.0717753	-3.65936	0.000252842	0.000836617	EIF3L
ENSG00000100138	1638.72	-0.300482	0.0959702	-3.13099	0.00174218	0.00488802	SNU13
ENSG00000100139	1335.77	-0.317017	0.0983056	-3.22481	0.00126054	0.00364467	MICALL1
ENSG00000100142	1124.67	0.218103	0.108122	2.0172	0.043675	0.0848213	POLR2F
ENSG00000100147	312.582	-0.575357	0.192633	-2.9868	0.00281913	0.00755464	CCDC134
ENSG00000100150	132.89	-0.876061	0.259132	-3.38076	0.000722864	0.00219599	DEPDC5
ENSG00000100151	148.182	-0.40233	0.246196	-1.63418	0.10222	0.174422	PICK1
ENSG00000100154	45.5462	2.10979	0.458595	4.60056	4.21353e-06	1.84102e-05	TTC28
ENSG00000100162	240.382	-0.782848	0.20452	-3.82774	0.000129327	0.000450007	CENPM
ENSG00000100191	21.0943	1.20057	0.66754	1.7985	0.0720985	0.129699	SLC5A4
ENSG00000100196	479.308	-0.880364	0.152752	-5.76334	8.24643e-09	4.9486e-08	KDELR3
ENSG00000100197	7.89889	2.50367	1.14429	2.18798	0.0286713	0.0588615	CYP2D6
ENSG00000100201	8627.17	1.19114	0.0822194	14.4874	1.45547e-47	6.44119e-46	DDX17
ENSG00000100207	2124.82	0.274731	0.0895507	3.06788	0.00215581	0.00593241	TCF20
ENSG00000100209	214.151	0.63063	0.205005	3.07617	0.00209679	0.00578996	HSCB
ENSG00000100211	116.34	-0.638541	0.27662	-2.30837	0.0209786	0.0448877	CBY1
ENSG00000100216	2110.97	-0.328704	0.0898071	-3.66011	0.000252111	0.000834337	TOMM22
ENSG00000100219	3300.51	1.64926	0.0824792	19.9961	5.95858e-89	8.87517e-87	XBP1
ENSG00000100220	2067.6	-0.289842	0.0887839	-3.26458	0.00109626	0.00320611	RTCB
ENSG00000100221	2073.44	0.642984	0.0888633	7.23565	4.63292e-13	4.14099e-12	JOSD1
ENSG00000100225	1744.89	-0.0425442	0.0899633	-0.472906	0.63628	0.732552	FBXO7
ENSG00000100226	1124.73	0.351182	0.104385	3.36429	0.000767411	0.00232037	GTPBP1
ENSG00000100227	36.9237	-0.37533	0.512986	-0.731658	0.464377	0.583806	POLDIP3
ENSG00000100228	19.3197	0.531837	0.673893	0.789201	0.429994	0.550957	RAB36
ENSG00000100234	3.90887	5.47733	2.01227	2.72197	0.00648942	0.0159334	TIMP3
ENSG00000100239	632.204	-0.367756	0.127445	-2.88561	0.00390657	0.0101248	PPP6R2
ENSG00000100241	1820.57	-0.45145	0.0894081	-5.04932	4.4339e-07	2.1905e-06	SBF1
ENSG00000100242	1521.69	-0.996194	0.0988228	-10.0806	6.73076e-24	1.1482e-22	SUN2
ENSG00000100243	1740.36	-0.415961	0.0899965	-4.62197	3.80107e-06	1.66921e-05	CYB5R3
ENSG00000100246	115.392	-0.078521	0.272378	-0.28828	0.773133	0.839597	DNAL4
ENSG00000100258	572.486	-0.361101	0.134946	-2.6759	0.00745293	0.0180329	LMF2
ENSG00000100263	329.761	1.37729	0.174634	7.88673	3.1021e-15	3.19149e-14	RHBDD3
ENSG00000100266	1734.18	-0.913255	0.0915183	-9.97893	1.88485e-23	3.13759e-22	PACSIN2
ENSG00000100271	4.86133	-2.3892	1.45471	-1.64239	0.100509	0.171972	TTLL1
ENSG00000100276	5.59875	1.8826	1.26399	1.48941	0.13638	0.221104	RASL10A
ENSG00000100280	1987.77	-0.955165	0.0894108	-10.6829	1.22408e-26	2.40231e-25	AP1B1
ENSG00000100281	1462.37	0.246876	0.09875	2.5	0.0124192	0.0282929	HMGXB4
ENSG00000100284	127.478	-0.240971	0.259966	-0.926936	0.35396	0.474968	TOM1
ENSG00000100288	49.8876	1.18365	0.415687	2.84745	0.00440714	0.0112984	CHKB
ENSG00000100292	2286.12	2.82907	0.0943078	29.9982	1.03457e-197	6.88302e-195	HMOX1
ENSG00000100294	184.28	-0.677216	0.219354	-3.08732	0.00201969	0.00559952	MCAT
ENSG00000100296	1225.66	-0.233153	0.106212	-2.19516	0.0281519	0.057986	THOC5
ENSG00000100297	2042.58	-1.02897	0.0888004	-11.5874	4.77274e-31	1.15746e-29	MCM5
ENSG00000100299	184.609	-0.539687	0.219713	-2.45632	0.0140366	0.0315705	ARSA
ENSG00000100300	662.95	-0.441309	0.125737	-3.50979	0.000448466	0.00141494	TSPO
ENSG00000100304	1241.71	-1.17929	0.102518	-11.5032	1.27137e-30	3.00656e-29	TTLL12
ENSG00000100307	10.2544	-0.881001	0.911697	-0.966331	0.333879	0.453881	CBX7
ENSG00000100311	4.34152	-2.18416	1.56321	-1.39723	0.162344	0.255308	PDGFB
ENSG00000100314	4.30506	0.986341	1.42744	0.690985	0.489575	0.607298	CABP7
ENSG00000100316	26375.3	-0.26183	0.0629007	-4.16259	3.14658e-05	0.000121147	RPL3
ENSG00000100319	147.487	-0.213078	0.243777	-0.874071	0.38208	0.5039	ZMAT5
ENSG00000100320	3560.67	-0.490936	0.0806991	-6.08354	1.17555e-09	7.66761e-09	RBFOX2
ENSG00000100321	99.1913	-0.83227	0.308607	-2.69686	0.00699973	0.0170604	SYNGR1
ENSG00000100324	345.111	-0.865122	0.166972	-5.18125	2.20409e-07	1.13614e-06	TAB1
ENSG00000100325	1205.96	-0.0596739	0.101028	-0.59067	0.554742	0.664588	ASCC2
ENSG00000100330	133.313	0.637265	0.257796	2.47198	0.0134369	0.0303482	MTMR3
ENSG00000100335	2127.52	0.227687	0.0859614	2.64872	0.0080798	0.0193549	MIEF1
ENSG00000100342	753.886	1.81027	0.124476	14.5431	6.46078e-48	2.87837e-46	APOL1
ENSG00000100344	62.4427	-0.755872	0.384567	-1.96552	0.0493543	0.0941562	PNPLA3
ENSG00000100345	18833.7	-1.06354	0.0644331	-16.5061	3.31678e-61	2.38988e-59	MYH9
ENSG00000100347	1240.44	-0.497114	0.111231	-4.46921	7.85105e-06	3.30241e-05	SAMM50
ENSG00000100348	1003.27	-0.469529	0.109313	-4.29525	1.74496e-05	7.00194e-05	TXN2
ENSG00000100350	1275.88	-1.09399	0.100888	-10.8436	2.13963e-27	4.31363e-26	FOXRED2
ENSG00000100351	37.7045	-2.26974	0.515879	-4.39975	1.08374e-05	4.46724e-05	GRAP2
ENSG00000100353	6481.15	-0.498646	0.0683737	-7.29296	3.03226e-13	2.74471e-12	EIF3D
ENSG00000100354	1222.93	0.16252	0.113774	1.42845	0.153161	0.242962	TNRC6B
ENSG00000100359	68.5	0.796739	0.350986	2.27	0.0232074	0.0489689	SGSM3
ENSG00000100360	19.1499	0.530809	0.694809	0.763963	0.444889	0.565751	IFT27
ENSG00000100364	1252.81	-0.458183	0.102399	-4.47448	7.65986e-06	3.2262e-05	KIAA0930
ENSG00000100372	955.409	-0.209346	0.110592	-1.89296	0.0583636	0.108365	SLC25A17
ENSG00000100376	501.956	0.808962	0.160174	5.05052	4.40613e-07	2.17836e-06	FAM118A
ENSG00000100379	183.902	-0.982776	0.223824	-4.39084	1.12914e-05	4.64001e-05	KCTD17
ENSG00000100380	7717.97	0.0715976	0.0684302	1.04629	0.295429	0.412109	ST13
ENSG00000100385	82.2613	-1.49822	0.337658	-4.4371	9.11772e-06	3.80076e-05	IL2RB
ENSG00000100387	958.179	-0.0143506	0.123107	-0.11657	0.907201	0.937109	RBX1
ENSG00000100393	2746.95	1.03013	0.0854008	12.0623	1.6713e-33	4.56953e-32	EP300
ENSG00000100395	241.369	-0.583207	0.214038	-2.72478	0.00643447	0.0158179	L3MBTL2
ENSG00000100401	3415.03	-0.606522	0.0817312	-7.42094	1.16296e-13	1.08313e-12	RANGAP1
ENSG00000100403	1524.02	-0.616467	0.0987111	-6.24517	4.23348e-10	2.87891e-09	ZC3H7B
ENSG00000100410	1201.79	0.0783999	0.115558	0.678444	0.49749	0.614102	PHF5A
ENSG00000100412	1454.73	-0.0743965	0.0957189	-0.777239	0.437018	0.558022	ACO2
ENSG00000100413	305.268	-1.35212	0.18632	-7.25699	3.95806e-13	3.55531e-12	POLR3H
ENSG00000100416	905.535	0.382808	0.111195	3.44269	0.000575966	0.0017809	TRMU
ENSG00000100417	244.875	-0.394899	0.191534	-2.06177	0.0392294	0.0771713	PMM1
ENSG00000100418	1207.94	0.182281	0.110544	1.64895	0.0991585	0.169953	DESI1
ENSG00000100422	1443.2	-0.51953	0.095756	-5.42555	5.7775e-08	3.17444e-07	CERK
ENSG00000100425	782.205	0.944168	0.118802	7.94742	1.9044e-15	1.98382e-14	BRD1
ENSG00000100426	1231.52	0.730511	0.102667	7.11537	1.11617e-12	9.61068e-12	ZBED4
ENSG00000100427	4.79939	-3.0599	1.58828	-1.92654	0.0540365	0.101795	MLC1
ENSG00000100429	33.8377	2.22782	0.539656	4.12822	3.65578e-05	0.00013954	HDAC10
ENSG00000100439	775.986	0.561676	0.118643	4.73417	2.19956e-06	9.96168e-06	ABHD4
ENSG00000100441	1060.24	1.07099	0.115902	9.24044	2.45475e-20	3.43821e-19	KHNYN
ENSG00000100442	1774.67	0.140911	0.0901807	1.56254	0.118162	0.195995	FKBP3
ENSG00000100445	101.355	0.798265	0.304612	2.62059	0.00877767	0.0208316	SDR39U1
ENSG00000100453	2.81728	-4.88975	2.26278	-2.16094	0.0306997	0.0623776	GZMB
ENSG00000100461	580.311	-0.398043	0.132141	-3.01226	0.00259309	0.00702245	RBM23
ENSG00000100462	2323.37	-0.82804	0.0845979	-9.78795	1.26842e-22	2.01884e-21	PRMT5
ENSG00000100478	255.558	-0.127139	0.187598	-0.677722	0.497948	0.614515	AP4S1
ENSG00000100479	115.501	-1.36216	0.279816	-4.86806	1.127e-06	5.31268e-06	POLE2
ENSG00000100483	138.477	0.953484	0.251537	3.79063	0.000150269	0.000516571	VCPKMT
ENSG00000100485	726.664	0.874098	0.122293	7.14754	8.83447e-13	7.65641e-12	SOS2
ENSG00000100490	202.726	-0.610354	0.209998	-2.90647	0.00365529	0.00953423	CDKL1
ENSG00000100503	1680.64	-0.284469	0.106403	-2.67351	0.00750621	0.0181486	NIN
ENSG00000100504	2091.64	-0.686316	0.0886195	-7.74452	9.59407e-15	9.58399e-14	PYGL
ENSG00000100519	2066.56	0.210599	0.0855105	2.46284	0.0137841	0.0310551	PSMC6
ENSG00000100522	1842.73	-0.742802	0.0912748	-8.13809	4.0156e-16	4.37724e-15	GNPNAT1
ENSG00000100523	883.868	0.15949	0.117095	1.36206	0.173179	0.268779	DDHD1
ENSG00000100526	831.042	-0.710207	0.128917	-5.509	3.60868e-08	2.02319e-07	CDKN3
ENSG00000100528	1860.45	-0.0605089	0.0900547	-0.671912	0.50164	0.617772	CNIH1
ENSG00000100532	187.025	1.23354	0.239886	5.1422	2.71533e-07	1.38324e-06	CGRRF1
ENSG00000100554	1282.84	0.351705	0.100053	3.51517	0.000439466	0.0013894	ATP6V1D
ENSG00000100558	14.4411	-1.30577	0.797231	-1.63789	0.101446	0.173308	PLEK2
ENSG00000100564	186.501	0.423614	0.219595	1.92907	0.0537223	0.101308	PIGH
ENSG00000100567	1864.72	0.424104	0.090593	4.68142	2.84901e-06	1.27354e-05	PSMA3
ENSG00000100568	1115.76	-0.257344	0.10718	-2.40104	0.0163488	0.0361037	VTI1B
ENSG00000100575	520.69	0.123388	0.138084	0.89357	0.371552	0.493926	TIMM9
ENSG00000100577	94.7109	0.0555175	0.310973	0.178528	0.858308	0.899566	GSTZ1
ENSG00000100578	696.582	-0.256188	0.127814	-2.00439	0.0450281	0.0870933	KIAA0586
ENSG00000100580	1149.39	-0.340039	0.107178	-3.17267	0.00151044	0.0042975	TMED8
ENSG00000100583	19.5524	-0.204511	0.661149	-0.309326	0.757073	0.827969	SAMD15
ENSG00000100591	4134.71	-0.0696287	0.075948	-0.916794	0.359251	0.480647	AHSA1
ENSG00000100592	400.174	-0.680493	0.158666	-4.28885	1.79604e-05	7.191e-05	DAAM1
ENSG00000100596	1290.73	-0.198328	0.110528	-1.79438	0.0727532	0.130736	SPTLC2
ENSG00000100599	343.041	-0.798956	0.166502	-4.79847	1.59886e-06	7.38012e-06	RIN3
ENSG00000100600	1039.65	-0.159253	0.106402	-1.49672	0.134467	0.218677	LGMN
ENSG00000100601	342.994	0.578679	0.173887	3.3279	0.000875039	0.00261529	ALKBH1
ENSG00000100603	1743.82	0.00245492	0.0897022	0.0273674	0.978167	0.984629	SNW1
ENSG00000100605	559.622	-0.348922	0.135258	-2.57968	0.00988908	0.0231228	ITPK1
ENSG00000100612	556.118	0.196496	0.136489	1.43965	0.149967	0.239016	DHRS7
ENSG00000100614	1091.31	0.681753	0.106564	6.39759	1.57851e-10	1.11485e-09	PPM1A
ENSG00000100625	543.653	0.0348471	0.13742	0.253581	0.799819	0.861082	SIX4
ENSG00000100626	308.67	-1.58105	0.179987	-8.78422	1.57449e-18	2.01186e-17	GALNT16
ENSG00000100629	191.241	-0.273399	0.219058	-1.24807	0.212006	0.316226	CEP128
ENSG00000100632	3301.15	0.0527984	0.0882647	0.598183	0.549718	0.65984	ERH
ENSG00000100644	7066.15	-0.204168	0.0686681	-2.97326	0.00294655	0.00786757	HIF1A
ENSG00000100647	316.645	1.1737	0.174109	6.7412	1.57081e-11	1.2185e-10	SUSD6
ENSG00000100650	3256.6	0.680975	0.0772785	8.81197	1.2297e-18	1.57837e-17	SRSF5
ENSG00000100664	4430.07	0.24803	0.0733187	3.3829	0.000717238	0.00217989	EIF5
ENSG00000100697	1057.47	0.602005	0.113679	5.29567	1.1858e-07	6.31635e-07	DICER1
ENSG00000100711	200.215	-0.521376	0.213649	-2.44034	0.0146736	0.0328441	ZFYVE21
ENSG00000100714	3476.93	-0.695809	0.0766564	-9.07699	1.11617e-19	1.52169e-18	MTHFD1
ENSG00000100722	1255.23	0.292705	0.103797	2.81998	0.00480267	0.0121692	ZC3H14
ENSG00000100726	333.465	-0.506873	0.172623	-2.93631	0.00332147	0.00877242	TELO2
ENSG00000100731	1683.3	-0.220433	0.106375	-2.07223	0.0382438	0.0755825	PCNX1
ENSG00000100739	44.9758	-0.158688	0.470213	-0.337482	0.735754	0.811859	BDKRB1
ENSG00000100744	936.148	0.490221	0.110043	4.45481	8.39671e-06	3.5171e-05	GSKIP
ENSG00000100749	910.561	-0.444296	0.116507	-3.81349	0.000137019	0.000474538	VRK1
ENSG00000100764	2609.36	0.15653	0.081563	1.91912	0.0549685	0.103171	PSMC1
ENSG00000100767	122.464	0.732805	0.274324	2.67131	0.00755557	0.0182591	PAPLN
ENSG00000100784	332.606	0.338382	0.168245	2.01124	0.0443002	0.0858851	RPS6KA5
ENSG00000100796	2132.15	0.832475	0.0855171	9.7346	2.14653e-22	3.37078e-21	PPP4R3A
ENSG00000100802	219.66	-0.612838	0.208307	-2.942	0.00326099	0.00862753	C14orf93
ENSG00000100804	2834.68	-0.285173	0.0808001	-3.52937	0.000416553	0.00132409	PSMB5
ENSG00000100811	3788.33	0.233689	0.0747714	3.12538	0.00177576	0.00497438	YY1
ENSG00000100813	5280.99	0.252472	0.0718738	3.51271	0.000443557	0.00140145	ACIN1
ENSG00000100814	826.067	0.600577	0.118536	5.06663	4.04917e-07	2.01189e-06	CCNB1IP1
ENSG00000100815	694.394	0.361507	0.128685	2.80925	0.00496573	0.0125473	TRIP11
ENSG00000100823	3839.99	-0.415489	0.0759584	-5.46995	4.50151e-08	2.50755e-07	APEX1
ENSG00000100836	747.419	0.55208	0.122175	4.51875	6.22069e-06	2.65865e-05	PABPN1
ENSG00000100852	2145.81	0.0155838	0.270991	0.0575066	0.954142	0.967767	ARHGAP5
ENSG00000100865	618.18	-0.589636	0.138934	-4.244	2.19574e-05	8.67475e-05	CINP
ENSG00000100867	18660	-0.539555	0.0619564	-8.70862	3.07606e-18	3.85647e-17	DHRS2
ENSG00000100883	2722.81	0.583482	0.0800274	7.29103	3.07586e-13	2.78291e-12	SRP54
ENSG00000100888	2795.9	0.389528	0.0866071	4.49765	6.87099e-06	2.91783e-05	CHD8
ENSG00000100889	1444.36	-0.0894138	0.0959045	-0.932321	0.351171	0.471956	PCK2
ENSG00000100890	190.068	0.206586	0.222802	0.92722	0.353812	0.474835	PRORP
ENSG00000100897	766.657	-0.550256	0.121429	-4.53151	5.85625e-06	2.51041e-05	DCAF11
ENSG00000100902	1006.49	0.335493	0.115281	2.91022	0.00361176	0.00943425	PSMA6
ENSG00000100906	1527.01	2.6953	0.102657	26.2553	6.21099e-152	2.25391e-149	NFKBIA
ENSG00000100908	194.764	0.233276	0.226064	1.0319	0.302118	0.419535	EMC9
ENSG00000100911	1419.45	0.252148	0.104573	2.41121	0.0158995	0.0352246	PSME2
ENSG00000100916	403.235	-0.0201614	0.15337	-0.131456	0.895415	0.928417	BRMS1L
ENSG00000100918	47.8211	2.62351	0.468486	5.59997	2.14391e-08	1.23315e-07	REC8
ENSG00000100926	242.179	-0.357993	0.194056	-1.84479	0.0650678	0.118862	TM9SF1
ENSG00000100934	4038.46	0.125991	0.0735574	1.71283	0.0867437	0.151883	SEC23A
ENSG00000100938	1005.79	0.1702	0.111528	1.52607	0.126993	0.208082	GMPR2
ENSG00000100941	3839.5	1.09856	0.0749485	14.6575	1.20653e-48	5.54864e-47	PNN
ENSG00000100949	178.166	-0.475275	0.233664	-2.03401	0.041951	0.0818474	RABGGTA
ENSG00000100968	8.0698	-0.887925	1.0308	-0.861391	0.389023	0.510823	NFATC4
ENSG00000100979	24.4683	-1.6393	0.614878	-2.66606	0.0076746	0.018522	PLTP
ENSG00000100982	435.68	-1.977	0.158746	-12.4539	1.33163e-35	3.96096e-34	PCIF1
ENSG00000100983	1105.77	-0.893415	0.110283	-8.10108	5.44731e-16	5.88327e-15	GSS
ENSG00000100985	20.1242	-2.06147	0.69469	-2.96746	0.00300271	0.00800361	MMP9
ENSG00000100991	1645.28	-0.352335	0.0942165	-3.73963	0.000184292	0.000624498	TRPC4AP
ENSG00000100994	2795.28	-1.44128	0.0824126	-17.4885	1.75197e-68	1.56105e-66	PYGB
ENSG00000100997	916.108	-0.331305	0.1133	-2.92413	0.00345418	0.00908805	ABHD12
ENSG00000101000	1137.78	-1.02249	0.107665	-9.49699	2.16044e-21	3.21073e-20	PROCR
ENSG00000101003	800.602	-1.02029	0.12279	-8.30922	9.63341e-17	1.09122e-15	GINS1
ENSG00000101004	5.07987	1.71915	1.35196	1.2716	0.203514	0.30604	NINL
[truncated: 17,960 more rows]
